# Supplementary material for: Hydrodynamic Properties of Polymers Screening the Electrokinetic Flow: Insights from a Computational Study
Source: Polymers (Basel). 2019 Jun 11;11(6):1038. doi: 10.3390/polym11061038 (PMC6631430; doi:10.3390/polym11061038)
Supplement: Supplementary file 1 [file polymers-11-01038-s001.zip]

Archive with 12 entries (11 files):
- Supplementary_materials/
- Supplementary_materials/poly_20mer.itp
- Supplementary_materials/poly_08mer.itp
- Supplementary_materials/ssek-si.pdf
- Supplementary_materials/poly_12mer.itp
- Supplementary_materials/topol.top
- Supplementary_materials/poly_16mer.itp
- Supplementary_materials/force.itp
- Supplementary_materials/poly_04mer.itp
- Supplementary_materials/poly_24mer.itp
- Supplementary_materials/poly_04.gro
- Supplementary_materials/grompp.mdp
