# Supplementary material for: Hydrodynamic Properties of Polymers Screening the Electrokinetic Flow: Insights from a Computational Study
Source: Polymers (Basel). 2019 Jun 11;11(6):1038. doi: 10.3390/polym11061038 (PMC6631430; doi:10.3390/polym11061038)
Supplement: Supplementary file 1 [file polymers-11-01038-s001.zip › Supplementary_materials/poly_20mer.itp]

; This file defines the following ion/molecular that would be used in simulation
;	C-Wall atom
;	OW-Fluid 
;	Na-ion

[ moleculetype ]
; molname	nrexcl
Na		1

[ atoms ]
; id	at type	res nr 	residu name	at name	 cg nr	charge
1	Na	1	Na		Na	 1	1

[ moleculetype ]
; molname	nrexcl
Cl		1

[ atoms ]
; id	at type	res nr 	residu name	at name	 cg nr	charge
1	Cl	1	Cl		Cl	 1	-1

[ moleculetype ]
; Name   exclude neighbour # away for non-bond interaction
WWW	1

[ atoms ]
;#	type	resnr	residue	atom	cgnr	charge		mass
1	Co	1	WWW	C	0	0		30.00 

[ moleculetype ]
; Name   exclude neighbour # away for non-bond interaction
WWi	1

[ atoms ]
;#	type	resnr	residue	atom	cgnr	charge		mass
1	Ci	1	WWi	Ci	0	-0.025		30.00 

[ moleculetype ]
; Name   exclude neighbour # away for non-bond interaction
WWm	1

[ atoms ]
;#	type	resnr	residue	atom	cgnr	charge		mass
1	Cm	1	WWm	Cm	0	0		30.00 

[ moleculetype ]
; molname	nrexcl
SOL		1

[ atoms ]
; id	at type	res nr 	residu name	at name	 cg nr	charge
1	OW	1	SOL		OW	 1	0

[ moleculetype ]
; Name nrexcl
POLY      3   ; exclude interaction between atoms (within same chain) that are <= 3 bonds away

[ atoms ]
;   nr      type  resnr resid  atom  cgnr   charge     mass
; id	at type	res nr 	residu name	at name	 cg nr	charge
1	Ply	1	Poly		PE1	 1	0
2	Ply	1	Poly		PE1	 2	0
3	Ply	1	Poly		PE	 3	0
4	Ply	1	Poly		PE	 4	0
5	Ply	1	Poly		PE	 5	0
6	Ply	1	Poly		PE	 6	0
7	Ply	1	Poly		PE	 7	0
8	Ply	1	Poly		PE	 8	0
9	Ply	1	Poly		PE	 9	0
10	Ply	1	Poly		PE	 10      0
11	Ply	1	Poly		PE	 11	0
12	Ply	1	Poly		PE	 12	0
13	Ply	1	Poly		PE	 13	0
14	Ply	1	Poly		PE	 14	0
15	Ply	1	Poly		PE	 15	0
16	Ply	1	Poly		PE	 16	0
17	Ply	1	Poly		PE	 17	0
18	Ply	1	Poly		PE	 18	0
19	Ply	1	Poly		PE	 19	0
20	Ply	1	Poly		PE	 20	0
21	Ply	1	Poly		PE	 21	0
22	Ply	1	Poly		PE	 22      0
23	Ply	1	Poly		PE	 23	0
24	Ply	1	Poly		PE	 24	0
25	Ply	1	Poly		PE	 25	0
26	Ply	1	Poly		PE	 26	0
27	Ply	1	Poly		PE	 27	0
28	Ply	1	Poly		PE	 28     0
29	Ply	1	Poly		PE	 29	0
30	Ply	1	Poly		PE	 30	0
31	Ply	1	Poly		PE	 31	0
32	Ply	1	Poly		PE	 32	0
33	Ply	1	Poly		PE	 33	0
34	Ply	1	Poly		PE	 34	0
35	Ply	1	Poly		PE	 35	0
36	Ply	1	Poly		PE	 36	0
37	Ply	1	Poly		PE	 37	0
38	Ply	1	Poly		PE	 38	0
39	Ply	1	Poly		PE	 39	0
40	Ply	1	Poly		PE 	 40 	0
41	Ply	1	Poly		PE	 41	0
42	Ply	1	Poly		PE	 42	0
43	Ply	1	Poly		PE	 43	0
44	Ply	1	Poly		PE	 44	0
45	Ply	1	Poly		PE	 45	0
46	Ply	1	Poly		PE	 46 	0
47	Ply	1	Poly		PE	 47	0
48	Ply	1	Poly		PE	 48	0
49	Ply	1	Poly		PE	 49	0
50	Ply	1	Poly		PE	 50	0
51	Ply	1	Poly		PE	 51 	0
52	Ply	1	Poly		PE	 52 	0
53	Ply	1	Poly		PE	 53 	0
54	Ply	1	Poly		PE	 54	0
55	Ply	1	Poly		PE	 55	0
56	Ply	1	Poly		PE	 56	0
57	Ply	1	Poly		PE	 57	0
58	Ply	1	Poly		PE	 58	0
59	Ply	1	Poly		PE	 59	0
60	Ply	1	Poly		PE	 60	0
61	Ply	1	Poly		PE	 61	0
62	Ply	1	Poly		PE	 62	0
63	Ply	1	Poly		PE	 63	0
64	Ply	1	Poly		PE	 64	0

[ bonds ]           
; ai  aj  fu    b0     kb
  1   2    1    0.153   334720.0 
  2   3    1    0.153   334720.0 
  3   4    1    0.153   334720.0 
  4   5    1    0.153   334720.0 
  5   6    1    0.153  	334720.0 
  6   7    1    0.153  	334720.0
  7   8    1    0.153  	334720.0
  8   9    1    0.153  	334720.0
  9   10   1    0.153  	334720.0
  10  11   1    0.153  	334720.0
  11  12   1    0.153  	334720.0
  12  13   1    0.153  	334720.0
  13  14   1    0.153  	334720.0
  14  15   1    0.153  	334720.0
  15  16   1    0.153  	334720.0
  16  17   1    0.153  	334720.0
  17  18   1    0.153  	334720.0
  18  19   1    0.153	334720.0
  19  20   1    0.153	334720.0
  20  21   1    0.153	334720.0
  21  22   1    0.153	334720.0
  22  23   1    0.153  	334720.0
  23  24   1    0.153  	334720.0
  24  25   1    0.153  	334720.0
  25  26   1    0.153  	334720.0
  26  27   1    0.153  	334720.0
  27  28   1    0.153  	334720.0
  28  29   1    0.153	334720.0
  29  30   1    0.153	334720.0
  30  31   1    0.153	334720.0
  31  32   1    0.153	334720.0
  32  33   1    0.153   334720.0
  33  34   1    0.153  	334720.0
  34  35   1    0.153  	334720.0
  35  36   1    0.153  	334720.0
  36  37   1    0.153   334720.0
  37  38   1    0.153   334720.0
  38  39   1    0.153   334720.0
  39  40   1    0.153   334720.0
  40  41   1    0.153   334720.0
  41  42   1    0.153   334720.0
  42  43   1    0.153   334720.0
  43  44   1    0.153   334720.0
  44  45   1    0.153   334720.0
  45  46   1    0.153   334720.0
  46  47   1    0.153   334720.0
  47  48   1    0.153   334720.0
  48  49   1    0.153   334720.0
  49  50   1    0.153   334720.0
  50  51   1    0.153   334720.0
  51  52   1    0.153   334720.0
  52  53   1    0.153   334720.0
  53  54   1    0.153   334720.0
  54  55   1    0.153   334720.0
  55  56   1    0.153   334720.0
  56  57   1    0.153   334720.0
  57  58   1    0.153   334720.0
  58  59   1    0.153   334720.0
  59  60   1    0.153   334720.0
  60  61   1    0.153   334720.0
  61  62   1    0.153   334720.0
  62  63   1    0.153   334720.0
  63  64   1    0.153   334720.0

[ pairs ]                          ; exclude the 1-4 interaction
; ai  aj  fu    c0, c1, ...
   1  4    1   0.0 0.0
   2  5    1   0.0 0.0
   3  6    1   0.0 0.0
   4  7    1   0.0 0.0
   5  8    1   0.0 0.0
   6   9   1   0.0 0.0
   7  10   1   0.0 0.0
   8  11   1   0.0 0.0
   9  12   1   0.0 0.0
  10  13   1   0.0 0.0
  11  14   1   0.0 0.0
  12  15   1   0.0 0.0
  13  16   1   0.0 0.0
  14  17   1   0.0 0.0
  15  18   1   0.0 0.0
  16  19   1   0.0 0.0
  17  20   1   0.0 0.0
  18  21   1   0.0 0.0
  19  22   1   0.0 0.0
  20  23   1   0.0 0.0
  21  24   1   0.0 0.0
  22  25   1   0.0 0.0
  23  26   1   0.0 0.0
  24  27   1   0.0 0.0
  25  28   1   0.0 0.0
  26  29   1   0.0 0.0
  27  30   1   0.0 0.0
  28  31   1   0.0 0.0
  29  32   1   0.0 0.0
  30  33   1   0.0 0.0
  31  34   1   0.0 0.0
  32  35   1   0.0 0.0
  33  36   1   0.0 0.0
  34  37   1      0.0        0.0
  35  38   1      0.0        0.0
  36  39   1      0.0        0.0
  37  40   1      0.0        0.0
  38  41   1      0.0        0.0
  39  42   1      0.0        0.0
  40  43   1      0.0        0.0
  41  44   1      0.0        0.0
  42  45   1      0.0        0.0
  43  46   1      0.0        0.0
  44  47   1      0.0        0.0
  45  48   1      0.0        0.0
  46  49   1      0.0        0.0
  47  50   1      0.0        0.0
  48  51   1      0.0        0.0
  49  52   1      0.0        0.0
  50  53   1      0.0        0.0
  51  54   1      0.0        0.0
  52  55   1      0.0        0.0
  53  56   1      0.0        0.0
  54  57   1      0.0        0.0
  55  58   1      0.0        0.0
  56  59   1      0.0        0.0
  57  60   1      0.0        0.0
  58  61   1      0.0        0.0
  59  62   1      0.0        0.0
  60  63   1      0.0        0.0
  61  64   1      0.0        0.0

[ angles ] 
; ai  aj  ak  fu    c0, c1, ...
   1  2   3    1    110.0     460.0
   2  3   4    1    110.0     460
   3  4    5   1    110.0     460.0  
   4  5    6   1    111.0     460.0       
   5  6    7   1    110.0       460.0 
   6  7    8   1    110.0       460.0 
   7  8    9   1    110.0       460.0 
   8  9   10   1    110.0       460.0 
   9  10  11   1    110.0       460.0 
  10  11  12   1    110.0       460.0 
  11  12  13   1    110.0       460.0 
  12  13  14   1    110.0       460.0 
  13  14  15   1    110.0       460.0 
  14  15  16   1    110.0       460.0 
  15  16  17   1    110.0       460.0 
  16  17  18   1    110.0       460.0 
  17  18  19   1    110.0       460.0
  18  19  20   1    110.0       460.0 
  19  20  21   1    110.0       460.0
  20  21  22   1    110.0       460.0
  21  22  23   1    110.0       460.0 
  22  23  24   1    110.0       460.0 
  23  24  25   1    110.0       460.0 
  24  25  26   1    110.0       460.0 
  25  26  27   1    110.0       460.0 
  26  27  28   1    110.0       460.0 
  27  28  29   1    110.0       460.0
  28  29  30   1    110.0       460.0 
  29  30  31   1    110.0       460.0
  30  31  32   1    110.0       460.0
  31  32  33   1    110.0       460.0 
  32  33  34   1    110.0       460.0 
  33  34  35   1    110.0       460.0 
  34  35  36   1    110.0       460.0 
  35  36  37   1    110.0      460.0
  36  37  38   1    110.0      460.0
  37  38  39   1    110.0      460.0
  38  39  40   1    110.0      460.0
  39  40  41   1    110.0      460.0
  40  41  42   1    110.0      460.0
  41  42  43   1    110.0      460.0
  42  43  44   1    110.0      460.0
  43  44  45   1    110.0      460.0
  44  45  46   1    110.0      460.0
  45  46  47   1    110.0      460.0
  46  47  48   1    110.0      460.0
  47  48  49   1    110.0      460.0
  48  49  50   1    110.0      460.0
  49  50  51   1    110.0      460.0
  50  51  52   1    110.0      460.0
  51  52  53   1    110.0      460.0
  52  53  54   1    110.0      460.0
  53  54  55   1    110.0      460.0
  54  55  56   1    110.0      460.0
  55  56  57   1    110.0       460.0
  56  57  58   1    110.0       460.0
  57  58  59   1    110.0       460.0
  58  59  60   1    110.0       460.0
  59  60  61   1    110.0       460.0
  60  61  62   1    110.0       460.0
  61  62  63   1    110.0       460.0
  62  63  64   1    110.0       460.0

[ dihedrals ]
; ai  aj  ak  al  fu    c0, 	c1, 	c2, 	c3	c4	c5
    1 	  2   3   4 	    3   1.8958    1.4930   -2.1667    0.5555    4.3333   -6.1111
    2 	  3   4   5 	    3   1.8958    1.4930   -2.1667    0.5555    4.3333   -6.1111
    3 	  4   5   6 	    3   1.8958    1.4930   -2.1667    0.5555    4.3333   -6.1111
    4 	  5   6   7 	    3   1.8958    1.4930   -2.1667    0.5555    4.3333   -6.1111
    5     6     7     8     3   1.8958    1.4930   -2.1667    0.5555    4.3333   -6.1111
    6     7     8     9     3   1.8958    1.4930   -2.1667    0.5555    4.3333   -6.1111
    7     8     9    10     3   1.8958    1.4930   -2.1667    0.5555    4.3333   -6.1111
    8     9    10    11     3   1.8958    1.4930   -2.1667    0.5555    4.3333   -6.1111
    9    10    11    12     3   1.8958    1.4930   -2.1667    0.5555    4.3333   -6.1111
   10    11    12    13     3   1.8958    1.4930   -2.1667    0.5555    4.3333   -6.1111
   11    12    13    14     3   1.8958    1.4930   -2.1667    0.5555    4.3333   -6.1111
   12    13    14    15     3   1.8958    1.4930   -2.1667    0.5555    4.3333   -6.1111
   13    14    15    16     3   1.8958    1.4930   -2.1667    0.5555    4.3333   -6.1111
   14    15    16    17     3   1.8958    1.4930   -2.1667    0.5555    4.3333   -6.1111
   15    16    17    18     3   1.8958    1.4930   -2.1667    0.5555    4.3333   -6.1111
   16    17    18    19     3   1.8958    1.4930   -2.1667    0.5555    4.3333   -6.1111
   17    18    19    20     3   1.8958    1.4930   -2.1667    0.5555    4.3333   -6.1111
   18    19    20    21     3   1.8958    1.4930   -2.1667    0.5555    4.3333   -6.1111
   19    20    21    22     3   1.8958    1.4930   -2.1667    0.5555    4.3333   -6.1111
   20    21    22    23     3   1.8958    1.4930   -2.1667    0.5555    4.3333   -6.1111
   21    22    23    24     3   1.8958    1.4930   -2.1667    0.5555    4.3333   -6.1111
   22    23    24    25     3   1.8958    1.4930   -2.1667    0.5555    4.3333   -6.1111
   23    24    25    26     3   1.8958    1.4930   -2.1667    0.5555    4.3333   -6.1111
   24    25    26    27     3   1.8958    1.4930   -2.1667    0.5555    4.3333   -6.1111
   25    26    27    28     3   1.8958    1.4930   -2.1667    0.5555    4.3333   -6.1111
   26    27    28    29     3   1.8958    1.4930   -2.1667    0.5555    4.3333   -6.1111
   27    28    29    30     3   1.8958    1.4930   -2.1667    0.5555    4.3333   -6.1111
   28    29    30    31     3   1.8958    1.4930   -2.1667    0.5555    4.3333   -6.1111
   29    30    31    32     3   1.8958    1.4930   -2.1667    0.5555    4.3333   -6.1111
   30    31    32    33     3   1.8958    1.4930   -2.1667    0.5555    4.3333   -6.1111
   31    32    33    34     3   1.8958    1.4930   -2.1667    0.5555    4.3333   -6.1111
   32    33    34    35     3   1.8958    1.4930   -2.1667    0.5555    4.3333   -6.1111
   33    34    35    36     3   1.8958    1.4930   -2.1667    0.5555    4.3333   -6.1111
   34    35    36    37     3   1.8958    1.4930   -2.1667    0.5555    4.3333   -6.1111
   35    36    37    38     3   1.8958    1.4930   -2.1667    0.5555    4.3333   -6.1111
   36    37    38    39     3   1.8958    1.4930   -2.1667    0.5555    4.3333   -6.1111
   37    38    39    40     3   1.8958    1.4930   -2.1667    0.5555    4.3333   -6.1111
   38    39    40    41     3   1.8958    1.4930   -2.1667    0.5555    4.3333   -6.1111
   39    40    41    42     3   1.8958    1.4930   -2.1667    0.5555    4.3333   -6.1111
   40    41    42    43     3   1.8958    1.4930   -2.1667    0.5555    4.3333   -6.1111
   41    42    43    44     3   1.8958    1.4930   -2.1667    0.5555    4.3333   -6.1111
   42    43    44    45     3   1.8958    1.4930   -2.1667    0.5555    4.3333   -6.1111
   43    44    45    46     3   1.8958    1.4930   -2.1667    0.5555    4.3333   -6.1111
   44    45    46    47     3   1.8958    1.4930   -2.1667    0.5555    4.3333   -6.1111
   45    46    47    48     3   1.8958    1.4930   -2.1667    0.5555    4.3333   -6.1111
   46    47    48    49     3   1.8958    1.4930   -2.1667    0.5555    4.3333   -6.1111
   47    48    49    50     3   1.8958    1.4930   -2.1667    0.5555    4.3333   -6.1111
   48    49    50    51     3   1.8958    1.4930   -2.1667    0.5555    4.3333   -6.1111
   49    50    51    52     3   1.8958    1.4930   -2.1667    0.5555    4.3333   -6.1111
   50    51    52    53     3   1.8958    1.4930   -2.1667    0.5555    4.3333   -6.1111
   51    52    53    54     3   1.8958    1.4930   -2.1667    0.5555    4.3333   -6.1111
   52    53    54    55     3   1.8958    1.4930   -2.1667    0.5555    4.3333   -6.1111
   53    54    55    56     3   1.8958    1.4930   -2.1667    0.5555    4.3333   -6.1111
   54    55    56    57     3   1.8958    1.4930   -2.1667    0.5555    4.3333   -6.1111
   55    56    57    58     3   1.8958    1.4930   -2.1667    0.5555    4.3333   -6.1111
   56    57    58    59     3   1.8958    1.4930   -2.1667    0.5555    4.3333   -6.1111
   57    58    59    60     3   1.8958    1.4930   -2.1667    0.5555    4.3333   -6.1111
   58    59    60    61     3   1.8958    1.4930   -2.1667    0.5555    4.3333   -6.1111
   59    60    61    62     3   1.8958    1.4930   -2.1667    0.5555    4.3333   -6.1111
   60    61    62    63     3   1.8958    1.4930   -2.1667    0.5555    4.3333   -6.1111
   61    62    63    64     3   1.8958    1.4930   -2.1667    0.5555    4.3333   -6.1111
