# Supplementary material for: Hydrodynamic Properties of Polymers Screening the Electrokinetic Flow: Insights from a Computational Study
Source: Polymers (Basel). 2019 Jun 11;11(6):1038. doi: 10.3390/polym11061038 (PMC6631430; doi:10.3390/polym11061038)
Supplement: Supplementary file 1 [file polymers-11-01038-s001.zip › Supplementary_materials/topol.top]

#include "force.itp"
#include "poly_04mer.itp"

[ system ]
united atom MD FTT WALL, W=20nm

[ molecules ]
; Compound        #mols
WWW          1600
WWi          800
WWW          1600
WWi          800
Poly         32 
SOL          56389
Na           70
Cl           30
WWm          4800
