# Supplementary material for: Hydrodynamic Properties of Polymers Screening the Electrokinetic Flow: Insights from a Computational Study
Source: Polymers (Basel). 2019 Jun 11;11(6):1038. doi: 10.3390/polym11061038 (PMC6631430; doi:10.3390/polym11061038)
Supplement: Supplementary file 1 [file polymers-11-01038-s001.zip › Supplementary_materials/force.itp]

; this file defines the atoms will be used in simulation and
; their LJ interactions

#define _FF_GROMACS
#define _FF_GROMACS1

[ defaults ]
; nbfunc        comb-rule       gen-pairs       fudgeLJ fudgeQQ
  1             1               no              1.0     1.0

; Let first define some atoms we are going to use
[ atomtypes ]
;name        mass      charge   ptype            c6           c12
OW	18.06685	0.000	A		7.26084e-03     5.29315e-06
Ply	18.06685	0.000	A		7.26084e-03     5.29315e-06
Co	18.06685	0.000	A		7.26084e-03     5.29315e-06
Ci	18.06685	0.000	A		7.26084e-03     5.29315e-06
Na	18.06685	0.000	A		7.26084e-03     5.29315e-06
Cl	18.06685	0.000	A		7.26084e-03     5.29315e-06
Cm	18.06685	0.000	A		7.26084e-03     5.29315e-06
; this is the LJ interactions between atoms
[ nonbond_params ]
   OW	OW  	1     7.26084e-03     5.29315e-06	;1
   OW	Ci	1     7.26084e-03     5.29315e-06       ;1
   OW	Co	1     7.26084e-03     5.29315e-06	;1
   OW	Na	1     8.54231e-04     7.32640e-08       ;ion-sol 0.21

   Ci	Ci	1     7.26084e-03     5.29315e-06	;1
   Ci	Co	1     7.26084e-03     5.29315e-06	;1
   Ci	Na	1     7.26084e-03     5.29315e-06	;1
   Ci	OW	1     7.26084e-03     5.29315e-06	;1

   Co	Ci	1     7.26084e-03     5.29315e-06	;1
   Co	Co	1     7.26084e-03     5.29315e-06	;1
   Co	Na	1     7.26084e-03     5.29315e-06	;1
   Co	OW	1     7.26084e-03     5.29315e-06	;1
   

   Na 	Na	1     7.26084e-03     5.29315e-06	;1
   Na	Ci	1     7.26084e-03     5.29315e-06	;1
   Na	Co	1     7.26084e-03     5.29315e-06	;1
   Na 	OW	1     8.54231e-04     7.32640e-08       ;

   Cl 	Cl	1     7.26084e-03     5.29315e-06	;1
   Cl 	Na	1     7.26084e-03     5.29315e-06	;1
   Cl	Ci	1     7.26084e-03     5.29315e-06	;1
   Cl	Co	1     7.26084e-03     5.29315e-06	;1
   Cl 	OW	1     8.54231e-04     7.32640e-08       ;
   Cl   Ply     1     7.26084e-03     5.29315e-06	;1

   Ply	Ply  	1     7.26084e-03     5.29315e-06	;1
   Ply	OW  	1     7.26084e-03     5.29315e-06	;1
   Ply	Ci	1     7.26084e-03     5.29315e-06	;1
   Ply	Co	1     7.26084e-03     5.29315e-06	;1
   Ply	Na	1     7.26084e-03     5.29315e-06	;1

   Cm   Cm      1     0               0                 ;image wall can 
   Cm   OW      1     0               0                 ;only see ions
   Cm   Ply     1     0               0                 
   Cm   Co      1     0               0
   Cm   Ci      1     0               0
   Cm   Na      1     7.26084e-03     5.29315e-06       ;
   Cm   Cl      1     7.26084e-03     5.29315e-06
