# Supplementary material for: Hydrodynamic Properties of Polymers Screening the Electrokinetic Flow: Insights from a Computational Study
Source: Polymers (Basel). 2019 Jun 11;11(6):1038. doi: 10.3390/polym11061038 (PMC6631430; doi:10.3390/polym11061038)
Supplement: Supplementary file 1 [file polymers-11-01038-s001.zip › Supplementary_materials/poly_04mer.itp]

; This file defines the following ion/molecular that would be used in simulation
;	C-Wall atom
;	OW-Fluid 
;	Na-ion

[ moleculetype ]
; molname	nrexcl
Na		1

[ atoms ]
; id	at type	res nr 	residu name	at name	 cg nr	charge
1	Na	1	Na		Na	 1	1

[ moleculetype ]
; molname	nrexcl
Cl		1

[ atoms ]
; id	at type	res nr 	residu name	at name	 cg nr	charge
1	Cl	1	Cl		Cl	 1	-1

[ moleculetype ]
; Name   exclude neighbour # away for non-bond interaction
WWW	1

[ atoms ]
;#	type	resnr	residue	atom	cgnr	charge		mass
1	Co	1	WWW	C	0	0		30.00 

[ moleculetype ]
; Name   exclude neighbour # away for non-bond interaction
WWi	1

[ atoms ]
;#	type	resnr	residue	atom	cgnr	charge		mass
1	Ci	1	WWi	Ci	0	-0.025		30.00 

[ moleculetype ]
; Name   exclude neighbour # away for non-bond interaction
WWm	1

[ atoms ]
;#	type	resnr	residue	atom	cgnr	charge		mass
1	Cm	1	WWm	Cm	0	0		30.00 

[ moleculetype ]
; molname	nrexcl
SOL		1

[ atoms ]
; id	at type	res nr 	residu name	at name	 cg nr	charge
1	OW	1	SOL		OW	 1	0

[ moleculetype ]
; Name nrexcl
POLY      3   ; exclude interaction between atoms (within same chain) that are <= 3 bonds away

[ atoms ]
;   nr      type  resnr resid  atom  cgnr   charge     mass
; id	at type	res nr 	residu name	at name	 cg nr	charge
1	Ply	1	Poly		PE1	 1	0
2	Ply	1	Poly		PE1	 2	0
3	Ply	1	Poly		PE	 3	0
4	Ply	1	Poly		PE	 4	0
5	Ply	1	Poly		PE	 5	0
6	Ply	1	Poly		PE	 6	0
7	Ply	1	Poly		PE	 7	0
8	Ply	1	Poly		PE	 8	0
9	Ply	1	Poly		PE	 9	0
10	Ply	1	Poly		PE	 10      0
11	Ply	1	Poly		PE	 11	0
12	Ply	1	Poly		PE	 12	0
13	Ply	1	Poly		PE	 13	0
14	Ply	1	Poly		PE	 14	0
15	Ply	1	Poly		PE	 15	0
16	Ply	1	Poly		PE	 16	0

[ bonds ]           
; ai  aj  fu    b0     kb
  1   2    1    0.153   334720.0 
  2   3    1    0.153   334720.0 
  3   4    1    0.153   334720.0 
  4   5    1    0.153   334720.0 
  5   6    1    0.153  	334720.0 
  6   7    1    0.153  	334720.0
  7   8    1    0.153  	334720.0
  8   9    1    0.153  	334720.0
  9   10   1    0.153  	334720.0
  10  11   1    0.153  	334720.0
  11  12   1    0.153  	334720.0
  12  13   1    0.153  	334720.0
  13  14   1    0.153  	334720.0
  14  15   1    0.153  	334720.0
  15  16   1    0.153  	334720.0

[ pairs ]                          ; exclude the 1-4 interaction
; ai  aj  fu    c0, c1, ...
   1  4    1   0.0 0.0
   2  5    1   0.0 0.0
   3  6    1   0.0 0.0
   4  7    1   0.0 0.0
   5  8    1   0.0 0.0
   6   9   1   0.0 0.0
   7  10   1   0.0 0.0
   8  11   1   0.0 0.0
   9  12   1   0.0 0.0
  10  13   1   0.0 0.0
  11  14   1   0.0 0.0
  12  15   1   0.0 0.0
  13  16   1   0.0 0.0


[ angles ] 
; ai  aj  ak  fu    c0, c1, ...
   1  2   3    1    110.0     460.0
   2  3   4    1    110.0     460
   3  4    5   1    110.0     460.0  
   4  5    6   1    111.0     460.0       
   5  6    7   1    110.0       460.0 
   6  7    8   1    110.0       460.0 
   7  8    9   1    110.0       460.0 
   8  9   10   1    110.0       460.0 
   9  10  11   1    110.0       460.0 
  10  11  12   1    110.0       460.0 
  11  12  13   1    110.0       460.0 
  12  13  14   1    110.0       460.0 
  13  14  15   1    110.0       460.0 
  14  15  16   1    110.0       460.0 


[ dihedrals ]
; ai  aj  ak  al  fu    c0, 	c1, 	c2, 	c3	c4	c5
    1 	  2   3   4 	    3   1.8958    1.4930   -2.1667    0.5555    4.3333   -6.1111
    2 	  3   4   5 	    3   1.8958    1.4930   -2.1667    0.5555    4.3333   -6.1111
    3 	  4   5   6 	    3   1.8958    1.4930   -2.1667    0.5555    4.3333   -6.1111
    4 	  5   6   7 	    3   1.8958    1.4930   -2.1667    0.5555    4.3333   -6.1111
    5     6     7     8     3   1.8958    1.4930   -2.1667    0.5555    4.3333   -6.1111
    6     7     8     9     3   1.8958    1.4930   -2.1667    0.5555    4.3333   -6.1111
    7     8     9    10     3   1.8958    1.4930   -2.1667    0.5555    4.3333   -6.1111
    8     9    10    11     3   1.8958    1.4930   -2.1667    0.5555    4.3333   -6.1111
    9    10    11    12     3   1.8958    1.4930   -2.1667    0.5555    4.3333   -6.1111
   10    11    12    13     3   1.8958    1.4930   -2.1667    0.5555    4.3333   -6.1111
   11    12    13    14     3   1.8958    1.4930   -2.1667    0.5555    4.3333   -6.1111
   12    13    14    15     3   1.8958    1.4930   -2.1667    0.5555    4.3333   -6.1111
   13    14    15    16     3   1.8958    1.4930   -2.1667    0.5555    4.3333   -6.1111
