# Supplementary material for: Hydrodynamic Properties of Polymers Screening the Electrokinetic Flow: Insights from a Computational Study
Source: Polymers (Basel). 2019 Jun 11;11(6):1038. doi: 10.3390/polym11061038 (PMC6631430; doi:10.3390/polym11061038)
Supplement: Supplementary file 1 [file polymers-11-01038-s001.zip › Supplementary_materials/poly_04.gro]

united atom MD FTT WALL \sigma=0.12C/m^2, W=5nm, K->36 in water
66601
    1WWW      C    1   0.000   0.000  49.607  0.0000  0.0000  0.0000
    2WWW      C    2   0.000   0.493  49.607  0.0000  0.0000  0.0000
    3WWW      C    3   0.000   0.986  49.607  0.0000  0.0000  0.0000
    4WWW      C    4   0.000   1.479  49.607  0.0000  0.0000  0.0000
    5WWW      C    5   0.000   1.972  49.607  0.0000  0.0000  0.0000
    6WWW      C    6   0.000   2.465  49.607  0.0000  0.0000  0.0000
    7WWW      C    7   0.000   2.958  49.607  0.0000  0.0000  0.0000
    8WWW      C    8   0.000   3.451  49.607  0.0000  0.0000  0.0000
    9WWW      C    9   0.000   3.944  49.607  0.0000  0.0000  0.0000
   10WWW      C   10   0.000   4.437  49.607  0.0000  0.0000  0.0000
   11WWW      C   11   0.000   4.930  49.607  0.0000  0.0000  0.0000
   12WWW      C   12   0.000   5.423  49.607  0.0000  0.0000  0.0000
   13WWW      C   13   0.000   5.916  49.607  0.0000  0.0000  0.0000
   14WWW      C   14   0.000   6.409  49.607  0.0000  0.0000  0.0000
   15WWW      C   15   0.000   6.902  49.607  0.0000  0.0000  0.0000
   16WWW      C   16   0.000   7.395  49.607  0.0000  0.0000  0.0000
   17WWW      C   17   0.000   7.888  49.607  0.0000  0.0000  0.0000
   18WWW      C   18   0.000   8.381  49.607  0.0000  0.0000  0.0000
   19WWW      C   19   0.000   8.874  49.607  0.0000  0.0000  0.0000
   20WWW      C   20   0.000   9.367  49.607  0.0000  0.0000  0.0000
   21WWW      C   21   0.493   0.000  49.607  0.0000  0.0000  0.0000
   22WWW      C   22   0.493   0.493  49.607  0.0000  0.0000  0.0000
   23WWW      C   23   0.493   0.986  49.607  0.0000  0.0000  0.0000
   24WWW      C   24   0.493   1.479  49.607  0.0000  0.0000  0.0000
   25WWW      C   25   0.493   1.972  49.607  0.0000  0.0000  0.0000
   26WWW      C   26   0.493   2.465  49.607  0.0000  0.0000  0.0000
   27WWW      C   27   0.493   2.958  49.607  0.0000  0.0000  0.0000
   28WWW      C   28   0.493   3.451  49.607  0.0000  0.0000  0.0000
   29WWW      C   29   0.493   3.944  49.607  0.0000  0.0000  0.0000
   30WWW      C   30   0.493   4.437  49.607  0.0000  0.0000  0.0000
   31WWW      C   31   0.493   4.930  49.607  0.0000  0.0000  0.0000
   32WWW      C   32   0.493   5.423  49.607  0.0000  0.0000  0.0000
   33WWW      C   33   0.493   5.916  49.607  0.0000  0.0000  0.0000
   34WWW      C   34   0.493   6.409  49.607  0.0000  0.0000  0.0000
   35WWW      C   35   0.493   6.902  49.607  0.0000  0.0000  0.0000
   36WWW      C   36   0.493   7.395  49.607  0.0000  0.0000  0.0000
   37WWW      C   37   0.493   7.888  49.607  0.0000  0.0000  0.0000
   38WWW      C   38   0.493   8.381  49.607  0.0000  0.0000  0.0000
   39WWW      C   39   0.493   8.874  49.607  0.0000  0.0000  0.0000
   40WWW      C   40   0.493   9.367  49.607  0.0000  0.0000  0.0000
   41WWW      C   41   0.986   0.000  49.607  0.0000  0.0000  0.0000
   42WWW      C   42   0.986   0.493  49.607  0.0000  0.0000  0.0000
   43WWW      C   43   0.986   0.986  49.607  0.0000  0.0000  0.0000
   44WWW      C   44   0.986   1.479  49.607  0.0000  0.0000  0.0000
   45WWW      C   45   0.986   1.972  49.607  0.0000  0.0000  0.0000
   46WWW      C   46   0.986   2.465  49.607  0.0000  0.0000  0.0000
   47WWW      C   47   0.986   2.958  49.607  0.0000  0.0000  0.0000
   48WWW      C   48   0.986   3.451  49.607  0.0000  0.0000  0.0000
   49WWW      C   49   0.986   3.944  49.607  0.0000  0.0000  0.0000
   50WWW      C   50   0.986   4.437  49.607  0.0000  0.0000  0.0000
   51WWW      C   51   0.986   4.930  49.607  0.0000  0.0000  0.0000
   52WWW      C   52   0.986   5.423  49.607  0.0000  0.0000  0.0000
   53WWW      C   53   0.986   5.916  49.607  0.0000  0.0000  0.0000
   54WWW      C   54   0.986   6.409  49.607  0.0000  0.0000  0.0000
   55WWW      C   55   0.986   6.902  49.607  0.0000  0.0000  0.0000
   56WWW      C   56   0.986   7.395  49.607  0.0000  0.0000  0.0000
   57WWW      C   57   0.986   7.888  49.607  0.0000  0.0000  0.0000
   58WWW      C   58   0.986   8.381  49.607  0.0000  0.0000  0.0000
   59WWW      C   59   0.986   8.874  49.607  0.0000  0.0000  0.0000
   60WWW      C   60   0.986   9.367  49.607  0.0000  0.0000  0.0000
   61WWW      C   61   1.479   0.000  49.607  0.0000  0.0000  0.0000
   62WWW      C   62   1.479   0.493  49.607  0.0000  0.0000  0.0000
   63WWW      C   63   1.479   0.986  49.607  0.0000  0.0000  0.0000
   64WWW      C   64   1.479   1.479  49.607  0.0000  0.0000  0.0000
   65WWW      C   65   1.479   1.972  49.607  0.0000  0.0000  0.0000
   66WWW      C   66   1.479   2.465  49.607  0.0000  0.0000  0.0000
   67WWW      C   67   1.479   2.958  49.607  0.0000  0.0000  0.0000
   68WWW      C   68   1.479   3.451  49.607  0.0000  0.0000  0.0000
   69WWW      C   69   1.479   3.944  49.607  0.0000  0.0000  0.0000
   70WWW      C   70   1.479   4.437  49.607  0.0000  0.0000  0.0000
   71WWW      C   71   1.479   4.930  49.607  0.0000  0.0000  0.0000
   72WWW      C   72   1.479   5.423  49.607  0.0000  0.0000  0.0000
   73WWW      C   73   1.479   5.916  49.607  0.0000  0.0000  0.0000
   74WWW      C   74   1.479   6.409  49.607  0.0000  0.0000  0.0000
   75WWW      C   75   1.479   6.902  49.607  0.0000  0.0000  0.0000
   76WWW      C   76   1.479   7.395  49.607  0.0000  0.0000  0.0000
   77WWW      C   77   1.479   7.888  49.607  0.0000  0.0000  0.0000
   78WWW      C   78   1.479   8.381  49.607  0.0000  0.0000  0.0000
   79WWW      C   79   1.479   8.874  49.607  0.0000  0.0000  0.0000
   80WWW      C   80   1.479   9.367  49.607  0.0000  0.0000  0.0000
   81WWW      C   81   1.972   0.000  49.607  0.0000  0.0000  0.0000
   82WWW      C   82   1.972   0.493  49.607  0.0000  0.0000  0.0000
   83WWW      C   83   1.972   0.986  49.607  0.0000  0.0000  0.0000
   84WWW      C   84   1.972   1.479  49.607  0.0000  0.0000  0.0000
   85WWW      C   85   1.972   1.972  49.607  0.0000  0.0000  0.0000
   86WWW      C   86   1.972   2.465  49.607  0.0000  0.0000  0.0000
   87WWW      C   87   1.972   2.958  49.607  0.0000  0.0000  0.0000
   88WWW      C   88   1.972   3.451  49.607  0.0000  0.0000  0.0000
   89WWW      C   89   1.972   3.944  49.607  0.0000  0.0000  0.0000
   90WWW      C   90   1.972   4.437  49.607  0.0000  0.0000  0.0000
   91WWW      C   91   1.972   4.930  49.607  0.0000  0.0000  0.0000
   92WWW      C   92   1.972   5.423  49.607  0.0000  0.0000  0.0000
   93WWW      C   93   1.972   5.916  49.607  0.0000  0.0000  0.0000
   94WWW      C   94   1.972   6.409  49.607  0.0000  0.0000  0.0000
   95WWW      C   95   1.972   6.902  49.607  0.0000  0.0000  0.0000
   96WWW      C   96   1.972   7.395  49.607  0.0000  0.0000  0.0000
   97WWW      C   97   1.972   7.888  49.607  0.0000  0.0000  0.0000
   98WWW      C   98   1.972   8.381  49.607  0.0000  0.0000  0.0000
   99WWW      C   99   1.972   8.874  49.607  0.0000  0.0000  0.0000
  100WWW      C  100   1.972   9.367  49.607  0.0000  0.0000  0.0000
  101WWW      C  101   2.465   0.000  49.607  0.0000  0.0000  0.0000
  102WWW      C  102   2.465   0.493  49.607  0.0000  0.0000  0.0000
  103WWW      C  103   2.465   0.986  49.607  0.0000  0.0000  0.0000
  104WWW      C  104   2.465   1.479  49.607  0.0000  0.0000  0.0000
  105WWW      C  105   2.465   1.972  49.607  0.0000  0.0000  0.0000
  106WWW      C  106   2.465   2.465  49.607  0.0000  0.0000  0.0000
  107WWW      C  107   2.465   2.958  49.607  0.0000  0.0000  0.0000
  108WWW      C  108   2.465   3.451  49.607  0.0000  0.0000  0.0000
  109WWW      C  109   2.465   3.944  49.607  0.0000  0.0000  0.0000
  110WWW      C  110   2.465   4.437  49.607  0.0000  0.0000  0.0000
  111WWW      C  111   2.465   4.930  49.607  0.0000  0.0000  0.0000
  112WWW      C  112   2.465   5.423  49.607  0.0000  0.0000  0.0000
  113WWW      C  113   2.465   5.916  49.607  0.0000  0.0000  0.0000
  114WWW      C  114   2.465   6.409  49.607  0.0000  0.0000  0.0000
  115WWW      C  115   2.465   6.902  49.607  0.0000  0.0000  0.0000
  116WWW      C  116   2.465   7.395  49.607  0.0000  0.0000  0.0000
  117WWW      C  117   2.465   7.888  49.607  0.0000  0.0000  0.0000
  118WWW      C  118   2.465   8.381  49.607  0.0000  0.0000  0.0000
  119WWW      C  119   2.465   8.874  49.607  0.0000  0.0000  0.0000
  120WWW      C  120   2.465   9.367  49.607  0.0000  0.0000  0.0000
  121WWW      C  121   2.958   0.000  49.607  0.0000  0.0000  0.0000
  122WWW      C  122   2.958   0.493  49.607  0.0000  0.0000  0.0000
  123WWW      C  123   2.958   0.986  49.607  0.0000  0.0000  0.0000
  124WWW      C  124   2.958   1.479  49.607  0.0000  0.0000  0.0000
  125WWW      C  125   2.958   1.972  49.607  0.0000  0.0000  0.0000
  126WWW      C  126   2.958   2.465  49.607  0.0000  0.0000  0.0000
  127WWW      C  127   2.958   2.958  49.607  0.0000  0.0000  0.0000
  128WWW      C  128   2.958   3.451  49.607  0.0000  0.0000  0.0000
  129WWW      C  129   2.958   3.944  49.607  0.0000  0.0000  0.0000
  130WWW      C  130   2.958   4.437  49.607  0.0000  0.0000  0.0000
  131WWW      C  131   2.958   4.930  49.607  0.0000  0.0000  0.0000
  132WWW      C  132   2.958   5.423  49.607  0.0000  0.0000  0.0000
  133WWW      C  133   2.958   5.916  49.607  0.0000  0.0000  0.0000
  134WWW      C  134   2.958   6.409  49.607  0.0000  0.0000  0.0000
  135WWW      C  135   2.958   6.902  49.607  0.0000  0.0000  0.0000
  136WWW      C  136   2.958   7.395  49.607  0.0000  0.0000  0.0000
  137WWW      C  137   2.958   7.888  49.607  0.0000  0.0000  0.0000
  138WWW      C  138   2.958   8.381  49.607  0.0000  0.0000  0.0000
  139WWW      C  139   2.958   8.874  49.607  0.0000  0.0000  0.0000
  140WWW      C  140   2.958   9.367  49.607  0.0000  0.0000  0.0000
  141WWW      C  141   3.451   0.000  49.607  0.0000  0.0000  0.0000
  142WWW      C  142   3.451   0.493  49.607  0.0000  0.0000  0.0000
  143WWW      C  143   3.451   0.986  49.607  0.0000  0.0000  0.0000
  144WWW      C  144   3.451   1.479  49.607  0.0000  0.0000  0.0000
  145WWW      C  145   3.451   1.972  49.607  0.0000  0.0000  0.0000
  146WWW      C  146   3.451   2.465  49.607  0.0000  0.0000  0.0000
  147WWW      C  147   3.451   2.958  49.607  0.0000  0.0000  0.0000
  148WWW      C  148   3.451   3.451  49.607  0.0000  0.0000  0.0000
  149WWW      C  149   3.451   3.944  49.607  0.0000  0.0000  0.0000
  150WWW      C  150   3.451   4.437  49.607  0.0000  0.0000  0.0000
  151WWW      C  151   3.451   4.930  49.607  0.0000  0.0000  0.0000
  152WWW      C  152   3.451   5.423  49.607  0.0000  0.0000  0.0000
  153WWW      C  153   3.451   5.916  49.607  0.0000  0.0000  0.0000
  154WWW      C  154   3.451   6.409  49.607  0.0000  0.0000  0.0000
  155WWW      C  155   3.451   6.902  49.607  0.0000  0.0000  0.0000
  156WWW      C  156   3.451   7.395  49.607  0.0000  0.0000  0.0000
  157WWW      C  157   3.451   7.888  49.607  0.0000  0.0000  0.0000
  158WWW      C  158   3.451   8.381  49.607  0.0000  0.0000  0.0000
  159WWW      C  159   3.451   8.874  49.607  0.0000  0.0000  0.0000
  160WWW      C  160   3.451   9.367  49.607  0.0000  0.0000  0.0000
  161WWW      C  161   3.944   0.000  49.607  0.0000  0.0000  0.0000
  162WWW      C  162   3.944   0.493  49.607  0.0000  0.0000  0.0000
  163WWW      C  163   3.944   0.986  49.607  0.0000  0.0000  0.0000
  164WWW      C  164   3.944   1.479  49.607  0.0000  0.0000  0.0000
  165WWW      C  165   3.944   1.972  49.607  0.0000  0.0000  0.0000
  166WWW      C  166   3.944   2.465  49.607  0.0000  0.0000  0.0000
  167WWW      C  167   3.944   2.958  49.607  0.0000  0.0000  0.0000
  168WWW      C  168   3.944   3.451  49.607  0.0000  0.0000  0.0000
  169WWW      C  169   3.944   3.944  49.607  0.0000  0.0000  0.0000
  170WWW      C  170   3.944   4.437  49.607  0.0000  0.0000  0.0000
  171WWW      C  171   3.944   4.930  49.607  0.0000  0.0000  0.0000
  172WWW      C  172   3.944   5.423  49.607  0.0000  0.0000  0.0000
  173WWW      C  173   3.944   5.916  49.607  0.0000  0.0000  0.0000
  174WWW      C  174   3.944   6.409  49.607  0.0000  0.0000  0.0000
  175WWW      C  175   3.944   6.902  49.607  0.0000  0.0000  0.0000
  176WWW      C  176   3.944   7.395  49.607  0.0000  0.0000  0.0000
  177WWW      C  177   3.944   7.888  49.607  0.0000  0.0000  0.0000
  178WWW      C  178   3.944   8.381  49.607  0.0000  0.0000  0.0000
  179WWW      C  179   3.944   8.874  49.607  0.0000  0.0000  0.0000
  180WWW      C  180   3.944   9.367  49.607  0.0000  0.0000  0.0000
  181WWW      C  181   4.437   0.000  49.607  0.0000  0.0000  0.0000
  182WWW      C  182   4.437   0.493  49.607  0.0000  0.0000  0.0000
  183WWW      C  183   4.437   0.986  49.607  0.0000  0.0000  0.0000
  184WWW      C  184   4.437   1.479  49.607  0.0000  0.0000  0.0000
  185WWW      C  185   4.437   1.972  49.607  0.0000  0.0000  0.0000
  186WWW      C  186   4.437   2.465  49.607  0.0000  0.0000  0.0000
  187WWW      C  187   4.437   2.958  49.607  0.0000  0.0000  0.0000
  188WWW      C  188   4.437   3.451  49.607  0.0000  0.0000  0.0000
  189WWW      C  189   4.437   3.944  49.607  0.0000  0.0000  0.0000
  190WWW      C  190   4.437   4.437  49.607  0.0000  0.0000  0.0000
  191WWW      C  191   4.437   4.930  49.607  0.0000  0.0000  0.0000
  192WWW      C  192   4.437   5.423  49.607  0.0000  0.0000  0.0000
  193WWW      C  193   4.437   5.916  49.607  0.0000  0.0000  0.0000
  194WWW      C  194   4.437   6.409  49.607  0.0000  0.0000  0.0000
  195WWW      C  195   4.437   6.902  49.607  0.0000  0.0000  0.0000
  196WWW      C  196   4.437   7.395  49.607  0.0000  0.0000  0.0000
  197WWW      C  197   4.437   7.888  49.607  0.0000  0.0000  0.0000
  198WWW      C  198   4.437   8.381  49.607  0.0000  0.0000  0.0000
  199WWW      C  199   4.437   8.874  49.607  0.0000  0.0000  0.0000
  200WWW      C  200   4.437   9.367  49.607  0.0000  0.0000  0.0000
  201WWW      C  201   4.930   0.000  49.607  0.0000  0.0000  0.0000
  202WWW      C  202   4.930   0.493  49.607  0.0000  0.0000  0.0000
  203WWW      C  203   4.930   0.986  49.607  0.0000  0.0000  0.0000
  204WWW      C  204   4.930   1.479  49.607  0.0000  0.0000  0.0000
  205WWW      C  205   4.930   1.972  49.607  0.0000  0.0000  0.0000
  206WWW      C  206   4.930   2.465  49.607  0.0000  0.0000  0.0000
  207WWW      C  207   4.930   2.958  49.607  0.0000  0.0000  0.0000
  208WWW      C  208   4.930   3.451  49.607  0.0000  0.0000  0.0000
  209WWW      C  209   4.930   3.944  49.607  0.0000  0.0000  0.0000
  210WWW      C  210   4.930   4.437  49.607  0.0000  0.0000  0.0000
  211WWW      C  211   4.930   4.930  49.607  0.0000  0.0000  0.0000
  212WWW      C  212   4.930   5.423  49.607  0.0000  0.0000  0.0000
  213WWW      C  213   4.930   5.916  49.607  0.0000  0.0000  0.0000
  214WWW      C  214   4.930   6.409  49.607  0.0000  0.0000  0.0000
  215WWW      C  215   4.930   6.902  49.607  0.0000  0.0000  0.0000
  216WWW      C  216   4.930   7.395  49.607  0.0000  0.0000  0.0000
  217WWW      C  217   4.930   7.888  49.607  0.0000  0.0000  0.0000
  218WWW      C  218   4.930   8.381  49.607  0.0000  0.0000  0.0000
  219WWW      C  219   4.930   8.874  49.607  0.0000  0.0000  0.0000
  220WWW      C  220   4.930   9.367  49.607  0.0000  0.0000  0.0000
  221WWW      C  221   5.423   0.000  49.607  0.0000  0.0000  0.0000
  222WWW      C  222   5.423   0.493  49.607  0.0000  0.0000  0.0000
  223WWW      C  223   5.423   0.986  49.607  0.0000  0.0000  0.0000
  224WWW      C  224   5.423   1.479  49.607  0.0000  0.0000  0.0000
  225WWW      C  225   5.423   1.972  49.607  0.0000  0.0000  0.0000
  226WWW      C  226   5.423   2.465  49.607  0.0000  0.0000  0.0000
  227WWW      C  227   5.423   2.958  49.607  0.0000  0.0000  0.0000
  228WWW      C  228   5.423   3.451  49.607  0.0000  0.0000  0.0000
  229WWW      C  229   5.423   3.944  49.607  0.0000  0.0000  0.0000
  230WWW      C  230   5.423   4.437  49.607  0.0000  0.0000  0.0000
  231WWW      C  231   5.423   4.930  49.607  0.0000  0.0000  0.0000
  232WWW      C  232   5.423   5.423  49.607  0.0000  0.0000  0.0000
  233WWW      C  233   5.423   5.916  49.607  0.0000  0.0000  0.0000
  234WWW      C  234   5.423   6.409  49.607  0.0000  0.0000  0.0000
  235WWW      C  235   5.423   6.902  49.607  0.0000  0.0000  0.0000
  236WWW      C  236   5.423   7.395  49.607  0.0000  0.0000  0.0000
  237WWW      C  237   5.423   7.888  49.607  0.0000  0.0000  0.0000
  238WWW      C  238   5.423   8.381  49.607  0.0000  0.0000  0.0000
  239WWW      C  239   5.423   8.874  49.607  0.0000  0.0000  0.0000
  240WWW      C  240   5.423   9.367  49.607  0.0000  0.0000  0.0000
  241WWW      C  241   5.916   0.000  49.607  0.0000  0.0000  0.0000
  242WWW      C  242   5.916   0.493  49.607  0.0000  0.0000  0.0000
  243WWW      C  243   5.916   0.986  49.607  0.0000  0.0000  0.0000
  244WWW      C  244   5.916   1.479  49.607  0.0000  0.0000  0.0000
  245WWW      C  245   5.916   1.972  49.607  0.0000  0.0000  0.0000
  246WWW      C  246   5.916   2.465  49.607  0.0000  0.0000  0.0000
  247WWW      C  247   5.916   2.958  49.607  0.0000  0.0000  0.0000
  248WWW      C  248   5.916   3.451  49.607  0.0000  0.0000  0.0000
  249WWW      C  249   5.916   3.944  49.607  0.0000  0.0000  0.0000
  250WWW      C  250   5.916   4.437  49.607  0.0000  0.0000  0.0000
  251WWW      C  251   5.916   4.930  49.607  0.0000  0.0000  0.0000
  252WWW      C  252   5.916   5.423  49.607  0.0000  0.0000  0.0000
  253WWW      C  253   5.916   5.916  49.607  0.0000  0.0000  0.0000
  254WWW      C  254   5.916   6.409  49.607  0.0000  0.0000  0.0000
  255WWW      C  255   5.916   6.902  49.607  0.0000  0.0000  0.0000
  256WWW      C  256   5.916   7.395  49.607  0.0000  0.0000  0.0000
  257WWW      C  257   5.916   7.888  49.607  0.0000  0.0000  0.0000
  258WWW      C  258   5.916   8.381  49.607  0.0000  0.0000  0.0000
  259WWW      C  259   5.916   8.874  49.607  0.0000  0.0000  0.0000
  260WWW      C  260   5.916   9.367  49.607  0.0000  0.0000  0.0000
  261WWW      C  261   6.409   0.000  49.607  0.0000  0.0000  0.0000
  262WWW      C  262   6.409   0.493  49.607  0.0000  0.0000  0.0000
  263WWW      C  263   6.409   0.986  49.607  0.0000  0.0000  0.0000
  264WWW      C  264   6.409   1.479  49.607  0.0000  0.0000  0.0000
  265WWW      C  265   6.409   1.972  49.607  0.0000  0.0000  0.0000
  266WWW      C  266   6.409   2.465  49.607  0.0000  0.0000  0.0000
  267WWW      C  267   6.409   2.958  49.607  0.0000  0.0000  0.0000
  268WWW      C  268   6.409   3.451  49.607  0.0000  0.0000  0.0000
  269WWW      C  269   6.409   3.944  49.607  0.0000  0.0000  0.0000
  270WWW      C  270   6.409   4.437  49.607  0.0000  0.0000  0.0000
  271WWW      C  271   6.409   4.930  49.607  0.0000  0.0000  0.0000
  272WWW      C  272   6.409   5.423  49.607  0.0000  0.0000  0.0000
  273WWW      C  273   6.409   5.916  49.607  0.0000  0.0000  0.0000
  274WWW      C  274   6.409   6.409  49.607  0.0000  0.0000  0.0000
  275WWW      C  275   6.409   6.902  49.607  0.0000  0.0000  0.0000
  276WWW      C  276   6.409   7.395  49.607  0.0000  0.0000  0.0000
  277WWW      C  277   6.409   7.888  49.607  0.0000  0.0000  0.0000
  278WWW      C  278   6.409   8.381  49.607  0.0000  0.0000  0.0000
  279WWW      C  279   6.409   8.874  49.607  0.0000  0.0000  0.0000
  280WWW      C  280   6.409   9.367  49.607  0.0000  0.0000  0.0000
  281WWW      C  281   6.902   0.000  49.607  0.0000  0.0000  0.0000
  282WWW      C  282   6.902   0.493  49.607  0.0000  0.0000  0.0000
  283WWW      C  283   6.902   0.986  49.607  0.0000  0.0000  0.0000
  284WWW      C  284   6.902   1.479  49.607  0.0000  0.0000  0.0000
  285WWW      C  285   6.902   1.972  49.607  0.0000  0.0000  0.0000
  286WWW      C  286   6.902   2.465  49.607  0.0000  0.0000  0.0000
  287WWW      C  287   6.902   2.958  49.607  0.0000  0.0000  0.0000
  288WWW      C  288   6.902   3.451  49.607  0.0000  0.0000  0.0000
  289WWW      C  289   6.902   3.944  49.607  0.0000  0.0000  0.0000
  290WWW      C  290   6.902   4.437  49.607  0.0000  0.0000  0.0000
  291WWW      C  291   6.902   4.930  49.607  0.0000  0.0000  0.0000
  292WWW      C  292   6.902   5.423  49.607  0.0000  0.0000  0.0000
  293WWW      C  293   6.902   5.916  49.607  0.0000  0.0000  0.0000
  294WWW      C  294   6.902   6.409  49.607  0.0000  0.0000  0.0000
  295WWW      C  295   6.902   6.902  49.607  0.0000  0.0000  0.0000
  296WWW      C  296   6.902   7.395  49.607  0.0000  0.0000  0.0000
  297WWW      C  297   6.902   7.888  49.607  0.0000  0.0000  0.0000
  298WWW      C  298   6.902   8.381  49.607  0.0000  0.0000  0.0000
  299WWW      C  299   6.902   8.874  49.607  0.0000  0.0000  0.0000
  300WWW      C  300   6.902   9.367  49.607  0.0000  0.0000  0.0000
  301WWW      C  301   7.395   0.000  49.607  0.0000  0.0000  0.0000
  302WWW      C  302   7.395   0.493  49.607  0.0000  0.0000  0.0000
  303WWW      C  303   7.395   0.986  49.607  0.0000  0.0000  0.0000
  304WWW      C  304   7.395   1.479  49.607  0.0000  0.0000  0.0000
  305WWW      C  305   7.395   1.972  49.607  0.0000  0.0000  0.0000
  306WWW      C  306   7.395   2.465  49.607  0.0000  0.0000  0.0000
  307WWW      C  307   7.395   2.958  49.607  0.0000  0.0000  0.0000
  308WWW      C  308   7.395   3.451  49.607  0.0000  0.0000  0.0000
  309WWW      C  309   7.395   3.944  49.607  0.0000  0.0000  0.0000
  310WWW      C  310   7.395   4.437  49.607  0.0000  0.0000  0.0000
  311WWW      C  311   7.395   4.930  49.607  0.0000  0.0000  0.0000
  312WWW      C  312   7.395   5.423  49.607  0.0000  0.0000  0.0000
  313WWW      C  313   7.395   5.916  49.607  0.0000  0.0000  0.0000
  314WWW      C  314   7.395   6.409  49.607  0.0000  0.0000  0.0000
  315WWW      C  315   7.395   6.902  49.607  0.0000  0.0000  0.0000
  316WWW      C  316   7.395   7.395  49.607  0.0000  0.0000  0.0000
  317WWW      C  317   7.395   7.888  49.607  0.0000  0.0000  0.0000
  318WWW      C  318   7.395   8.381  49.607  0.0000  0.0000  0.0000
  319WWW      C  319   7.395   8.874  49.607  0.0000  0.0000  0.0000
  320WWW      C  320   7.395   9.367  49.607  0.0000  0.0000  0.0000
  321WWW      C  321   7.888   0.000  49.607  0.0000  0.0000  0.0000
  322WWW      C  322   7.888   0.493  49.607  0.0000  0.0000  0.0000
  323WWW      C  323   7.888   0.986  49.607  0.0000  0.0000  0.0000
  324WWW      C  324   7.888   1.479  49.607  0.0000  0.0000  0.0000
  325WWW      C  325   7.888   1.972  49.607  0.0000  0.0000  0.0000
  326WWW      C  326   7.888   2.465  49.607  0.0000  0.0000  0.0000
  327WWW      C  327   7.888   2.958  49.607  0.0000  0.0000  0.0000
  328WWW      C  328   7.888   3.451  49.607  0.0000  0.0000  0.0000
  329WWW      C  329   7.888   3.944  49.607  0.0000  0.0000  0.0000
  330WWW      C  330   7.888   4.437  49.607  0.0000  0.0000  0.0000
  331WWW      C  331   7.888   4.930  49.607  0.0000  0.0000  0.0000
  332WWW      C  332   7.888   5.423  49.607  0.0000  0.0000  0.0000
  333WWW      C  333   7.888   5.916  49.607  0.0000  0.0000  0.0000
  334WWW      C  334   7.888   6.409  49.607  0.0000  0.0000  0.0000
  335WWW      C  335   7.888   6.902  49.607  0.0000  0.0000  0.0000
  336WWW      C  336   7.888   7.395  49.607  0.0000  0.0000  0.0000
  337WWW      C  337   7.888   7.888  49.607  0.0000  0.0000  0.0000
  338WWW      C  338   7.888   8.381  49.607  0.0000  0.0000  0.0000
  339WWW      C  339   7.888   8.874  49.607  0.0000  0.0000  0.0000
  340WWW      C  340   7.888   9.367  49.607  0.0000  0.0000  0.0000
  341WWW      C  341   8.381   0.000  49.607  0.0000  0.0000  0.0000
  342WWW      C  342   8.381   0.493  49.607  0.0000  0.0000  0.0000
  343WWW      C  343   8.381   0.986  49.607  0.0000  0.0000  0.0000
  344WWW      C  344   8.381   1.479  49.607  0.0000  0.0000  0.0000
  345WWW      C  345   8.381   1.972  49.607  0.0000  0.0000  0.0000
  346WWW      C  346   8.381   2.465  49.607  0.0000  0.0000  0.0000
  347WWW      C  347   8.381   2.958  49.607  0.0000  0.0000  0.0000
  348WWW      C  348   8.381   3.451  49.607  0.0000  0.0000  0.0000
  349WWW      C  349   8.381   3.944  49.607  0.0000  0.0000  0.0000
  350WWW      C  350   8.381   4.437  49.607  0.0000  0.0000  0.0000
  351WWW      C  351   8.381   4.930  49.607  0.0000  0.0000  0.0000
  352WWW      C  352   8.381   5.423  49.607  0.0000  0.0000  0.0000
  353WWW      C  353   8.381   5.916  49.607  0.0000  0.0000  0.0000
  354WWW      C  354   8.381   6.409  49.607  0.0000  0.0000  0.0000
  355WWW      C  355   8.381   6.902  49.607  0.0000  0.0000  0.0000
  356WWW      C  356   8.381   7.395  49.607  0.0000  0.0000  0.0000
  357WWW      C  357   8.381   7.888  49.607  0.0000  0.0000  0.0000
  358WWW      C  358   8.381   8.381  49.607  0.0000  0.0000  0.0000
  359WWW      C  359   8.381   8.874  49.607  0.0000  0.0000  0.0000
  360WWW      C  360   8.381   9.367  49.607  0.0000  0.0000  0.0000
  361WWW      C  361   8.874   0.000  49.607  0.0000  0.0000  0.0000
  362WWW      C  362   8.874   0.493  49.607  0.0000  0.0000  0.0000
  363WWW      C  363   8.874   0.986  49.607  0.0000  0.0000  0.0000
  364WWW      C  364   8.874   1.479  49.607  0.0000  0.0000  0.0000
  365WWW      C  365   8.874   1.972  49.607  0.0000  0.0000  0.0000
  366WWW      C  366   8.874   2.465  49.607  0.0000  0.0000  0.0000
  367WWW      C  367   8.874   2.958  49.607  0.0000  0.0000  0.0000
  368WWW      C  368   8.874   3.451  49.607  0.0000  0.0000  0.0000
  369WWW      C  369   8.874   3.944  49.607  0.0000  0.0000  0.0000
  370WWW      C  370   8.874   4.437  49.607  0.0000  0.0000  0.0000
  371WWW      C  371   8.874   4.930  49.607  0.0000  0.0000  0.0000
  372WWW      C  372   8.874   5.423  49.607  0.0000  0.0000  0.0000
  373WWW      C  373   8.874   5.916  49.607  0.0000  0.0000  0.0000
  374WWW      C  374   8.874   6.409  49.607  0.0000  0.0000  0.0000
  375WWW      C  375   8.874   6.902  49.607  0.0000  0.0000  0.0000
  376WWW      C  376   8.874   7.395  49.607  0.0000  0.0000  0.0000
  377WWW      C  377   8.874   7.888  49.607  0.0000  0.0000  0.0000
  378WWW      C  378   8.874   8.381  49.607  0.0000  0.0000  0.0000
  379WWW      C  379   8.874   8.874  49.607  0.0000  0.0000  0.0000
  380WWW      C  380   8.874   9.367  49.607  0.0000  0.0000  0.0000
  381WWW      C  381   9.367   0.000  49.607  0.0000  0.0000  0.0000
  382WWW      C  382   9.367   0.493  49.607  0.0000  0.0000  0.0000
  383WWW      C  383   9.367   0.986  49.607  0.0000  0.0000  0.0000
  384WWW      C  384   9.367   1.479  49.607  0.0000  0.0000  0.0000
  385WWW      C  385   9.367   1.972  49.607  0.0000  0.0000  0.0000
  386WWW      C  386   9.367   2.465  49.607  0.0000  0.0000  0.0000
  387WWW      C  387   9.367   2.958  49.607  0.0000  0.0000  0.0000
  388WWW      C  388   9.367   3.451  49.607  0.0000  0.0000  0.0000
  389WWW      C  389   9.367   3.944  49.607  0.0000  0.0000  0.0000
  390WWW      C  390   9.367   4.437  49.607  0.0000  0.0000  0.0000
  391WWW      C  391   9.367   4.930  49.607  0.0000  0.0000  0.0000
  392WWW      C  392   9.367   5.423  49.607  0.0000  0.0000  0.0000
  393WWW      C  393   9.367   5.916  49.607  0.0000  0.0000  0.0000
  394WWW      C  394   9.367   6.409  49.607  0.0000  0.0000  0.0000
  395WWW      C  395   9.367   6.902  49.607  0.0000  0.0000  0.0000
  396WWW      C  396   9.367   7.395  49.607  0.0000  0.0000  0.0000
  397WWW      C  397   9.367   7.888  49.607  0.0000  0.0000  0.0000
  398WWW      C  398   9.367   8.381  49.607  0.0000  0.0000  0.0000
  399WWW      C  399   9.367   8.874  49.607  0.0000  0.0000  0.0000
  400WWW      C  400   9.367   9.367  49.607  0.0000  0.0000  0.0000
  401WWW      C  401   0.246   0.000  49.853  0.0000  0.0000  0.0000
  402WWW      C  402   0.246   0.493  49.853  0.0000  0.0000  0.0000
  403WWW      C  403   0.246   0.986  49.853  0.0000  0.0000  0.0000
  404WWW      C  404   0.246   1.479  49.853  0.0000  0.0000  0.0000
  405WWW      C  405   0.246   1.972  49.853  0.0000  0.0000  0.0000
  406WWW      C  406   0.246   2.465  49.853  0.0000  0.0000  0.0000
  407WWW      C  407   0.246   2.958  49.853  0.0000  0.0000  0.0000
  408WWW      C  408   0.246   3.451  49.853  0.0000  0.0000  0.0000
  409WWW      C  409   0.246   3.944  49.853  0.0000  0.0000  0.0000
  410WWW      C  410   0.246   4.437  49.853  0.0000  0.0000  0.0000
  411WWW      C  411   0.246   4.930  49.853  0.0000  0.0000  0.0000
  412WWW      C  412   0.246   5.423  49.853  0.0000  0.0000  0.0000
  413WWW      C  413   0.246   5.916  49.853  0.0000  0.0000  0.0000
  414WWW      C  414   0.246   6.409  49.853  0.0000  0.0000  0.0000
  415WWW      C  415   0.246   6.902  49.853  0.0000  0.0000  0.0000
  416WWW      C  416   0.246   7.395  49.853  0.0000  0.0000  0.0000
  417WWW      C  417   0.246   7.888  49.853  0.0000  0.0000  0.0000
  418WWW      C  418   0.246   8.381  49.853  0.0000  0.0000  0.0000
  419WWW      C  419   0.246   8.874  49.853  0.0000  0.0000  0.0000
  420WWW      C  420   0.246   9.367  49.853  0.0000  0.0000  0.0000
  421WWW      C  421   0.740   0.000  49.853  0.0000  0.0000  0.0000
  422WWW      C  422   0.740   0.493  49.853  0.0000  0.0000  0.0000
  423WWW      C  423   0.740   0.986  49.853  0.0000  0.0000  0.0000
  424WWW      C  424   0.740   1.479  49.853  0.0000  0.0000  0.0000
  425WWW      C  425   0.740   1.972  49.853  0.0000  0.0000  0.0000
  426WWW      C  426   0.740   2.465  49.853  0.0000  0.0000  0.0000
  427WWW      C  427   0.740   2.958  49.853  0.0000  0.0000  0.0000
  428WWW      C  428   0.740   3.451  49.853  0.0000  0.0000  0.0000
  429WWW      C  429   0.740   3.944  49.853  0.0000  0.0000  0.0000
  430WWW      C  430   0.740   4.437  49.853  0.0000  0.0000  0.0000
  431WWW      C  431   0.740   4.930  49.853  0.0000  0.0000  0.0000
  432WWW      C  432   0.740   5.423  49.853  0.0000  0.0000  0.0000
  433WWW      C  433   0.740   5.916  49.853  0.0000  0.0000  0.0000
  434WWW      C  434   0.740   6.409  49.853  0.0000  0.0000  0.0000
  435WWW      C  435   0.740   6.902  49.853  0.0000  0.0000  0.0000
  436WWW      C  436   0.740   7.395  49.853  0.0000  0.0000  0.0000
  437WWW      C  437   0.740   7.888  49.853  0.0000  0.0000  0.0000
  438WWW      C  438   0.740   8.381  49.853  0.0000  0.0000  0.0000
  439WWW      C  439   0.740   8.874  49.853  0.0000  0.0000  0.0000
  440WWW      C  440   0.740   9.367  49.853  0.0000  0.0000  0.0000
  441WWW      C  441   1.232   0.000  49.853  0.0000  0.0000  0.0000
  442WWW      C  442   1.232   0.493  49.853  0.0000  0.0000  0.0000
  443WWW      C  443   1.232   0.986  49.853  0.0000  0.0000  0.0000
  444WWW      C  444   1.232   1.479  49.853  0.0000  0.0000  0.0000
  445WWW      C  445   1.232   1.972  49.853  0.0000  0.0000  0.0000
  446WWW      C  446   1.232   2.465  49.853  0.0000  0.0000  0.0000
  447WWW      C  447   1.232   2.958  49.853  0.0000  0.0000  0.0000
  448WWW      C  448   1.232   3.451  49.853  0.0000  0.0000  0.0000
  449WWW      C  449   1.232   3.944  49.853  0.0000  0.0000  0.0000
  450WWW      C  450   1.232   4.437  49.853  0.0000  0.0000  0.0000
  451WWW      C  451   1.232   4.930  49.853  0.0000  0.0000  0.0000
  452WWW      C  452   1.232   5.423  49.853  0.0000  0.0000  0.0000
  453WWW      C  453   1.232   5.916  49.853  0.0000  0.0000  0.0000
  454WWW      C  454   1.232   6.409  49.853  0.0000  0.0000  0.0000
  455WWW      C  455   1.232   6.902  49.853  0.0000  0.0000  0.0000
  456WWW      C  456   1.232   7.395  49.853  0.0000  0.0000  0.0000
  457WWW      C  457   1.232   7.888  49.853  0.0000  0.0000  0.0000
  458WWW      C  458   1.232   8.381  49.853  0.0000  0.0000  0.0000
  459WWW      C  459   1.232   8.874  49.853  0.0000  0.0000  0.0000
  460WWW      C  460   1.232   9.367  49.853  0.0000  0.0000  0.0000
  461WWW      C  461   1.726   0.000  49.853  0.0000  0.0000  0.0000
  462WWW      C  462   1.726   0.493  49.853  0.0000  0.0000  0.0000
  463WWW      C  463   1.726   0.986  49.853  0.0000  0.0000  0.0000
  464WWW      C  464   1.726   1.479  49.853  0.0000  0.0000  0.0000
  465WWW      C  465   1.726   1.972  49.853  0.0000  0.0000  0.0000
  466WWW      C  466   1.726   2.465  49.853  0.0000  0.0000  0.0000
  467WWW      C  467   1.726   2.958  49.853  0.0000  0.0000  0.0000
  468WWW      C  468   1.726   3.451  49.853  0.0000  0.0000  0.0000
  469WWW      C  469   1.726   3.944  49.853  0.0000  0.0000  0.0000
  470WWW      C  470   1.726   4.437  49.853  0.0000  0.0000  0.0000
  471WWW      C  471   1.726   4.930  49.853  0.0000  0.0000  0.0000
  472WWW      C  472   1.726   5.423  49.853  0.0000  0.0000  0.0000
  473WWW      C  473   1.726   5.916  49.853  0.0000  0.0000  0.0000
  474WWW      C  474   1.726   6.409  49.853  0.0000  0.0000  0.0000
  475WWW      C  475   1.726   6.902  49.853  0.0000  0.0000  0.0000
  476WWW      C  476   1.726   7.395  49.853  0.0000  0.0000  0.0000
  477WWW      C  477   1.726   7.888  49.853  0.0000  0.0000  0.0000
  478WWW      C  478   1.726   8.381  49.853  0.0000  0.0000  0.0000
  479WWW      C  479   1.726   8.874  49.853  0.0000  0.0000  0.0000
  480WWW      C  480   1.726   9.367  49.853  0.0000  0.0000  0.0000
  481WWW      C  481   2.219   0.000  49.853  0.0000  0.0000  0.0000
  482WWW      C  482   2.219   0.493  49.853  0.0000  0.0000  0.0000
  483WWW      C  483   2.219   0.986  49.853  0.0000  0.0000  0.0000
  484WWW      C  484   2.219   1.479  49.853  0.0000  0.0000  0.0000
  485WWW      C  485   2.219   1.972  49.853  0.0000  0.0000  0.0000
  486WWW      C  486   2.219   2.465  49.853  0.0000  0.0000  0.0000
  487WWW      C  487   2.219   2.958  49.853  0.0000  0.0000  0.0000
  488WWW      C  488   2.219   3.451  49.853  0.0000  0.0000  0.0000
  489WWW      C  489   2.219   3.944  49.853  0.0000  0.0000  0.0000
  490WWW      C  490   2.219   4.437  49.853  0.0000  0.0000  0.0000
  491WWW      C  491   2.219   4.930  49.853  0.0000  0.0000  0.0000
  492WWW      C  492   2.219   5.423  49.853  0.0000  0.0000  0.0000
  493WWW      C  493   2.219   5.916  49.853  0.0000  0.0000  0.0000
  494WWW      C  494   2.219   6.409  49.853  0.0000  0.0000  0.0000
  495WWW      C  495   2.219   6.902  49.853  0.0000  0.0000  0.0000
  496WWW      C  496   2.219   7.395  49.853  0.0000  0.0000  0.0000
  497WWW      C  497   2.219   7.888  49.853  0.0000  0.0000  0.0000
  498WWW      C  498   2.219   8.381  49.853  0.0000  0.0000  0.0000
  499WWW      C  499   2.219   8.874  49.853  0.0000  0.0000  0.0000
  500WWW      C  500   2.219   9.367  49.853  0.0000  0.0000  0.0000
  501WWW      C  501   2.712   0.000  49.853  0.0000  0.0000  0.0000
  502WWW      C  502   2.712   0.493  49.853  0.0000  0.0000  0.0000
  503WWW      C  503   2.712   0.986  49.853  0.0000  0.0000  0.0000
  504WWW      C  504   2.712   1.479  49.853  0.0000  0.0000  0.0000
  505WWW      C  505   2.712   1.972  49.853  0.0000  0.0000  0.0000
  506WWW      C  506   2.712   2.465  49.853  0.0000  0.0000  0.0000
  507WWW      C  507   2.712   2.958  49.853  0.0000  0.0000  0.0000
  508WWW      C  508   2.712   3.451  49.853  0.0000  0.0000  0.0000
  509WWW      C  509   2.712   3.944  49.853  0.0000  0.0000  0.0000
  510WWW      C  510   2.712   4.437  49.853  0.0000  0.0000  0.0000
  511WWW      C  511   2.712   4.930  49.853  0.0000  0.0000  0.0000
  512WWW      C  512   2.712   5.423  49.853  0.0000  0.0000  0.0000
  513WWW      C  513   2.712   5.916  49.853  0.0000  0.0000  0.0000
  514WWW      C  514   2.712   6.409  49.853  0.0000  0.0000  0.0000
  515WWW      C  515   2.712   6.902  49.853  0.0000  0.0000  0.0000
  516WWW      C  516   2.712   7.395  49.853  0.0000  0.0000  0.0000
  517WWW      C  517   2.712   7.888  49.853  0.0000  0.0000  0.0000
  518WWW      C  518   2.712   8.381  49.853  0.0000  0.0000  0.0000
  519WWW      C  519   2.712   8.874  49.853  0.0000  0.0000  0.0000
  520WWW      C  520   2.712   9.367  49.853  0.0000  0.0000  0.0000
  521WWW      C  521   3.204   0.000  49.853  0.0000  0.0000  0.0000
  522WWW      C  522   3.204   0.493  49.853  0.0000  0.0000  0.0000
  523WWW      C  523   3.204   0.986  49.853  0.0000  0.0000  0.0000
  524WWW      C  524   3.204   1.479  49.853  0.0000  0.0000  0.0000
  525WWW      C  525   3.204   1.972  49.853  0.0000  0.0000  0.0000
  526WWW      C  526   3.204   2.465  49.853  0.0000  0.0000  0.0000
  527WWW      C  527   3.204   2.958  49.853  0.0000  0.0000  0.0000
  528WWW      C  528   3.204   3.451  49.853  0.0000  0.0000  0.0000
  529WWW      C  529   3.204   3.944  49.853  0.0000  0.0000  0.0000
  530WWW      C  530   3.204   4.437  49.853  0.0000  0.0000  0.0000
  531WWW      C  531   3.204   4.930  49.853  0.0000  0.0000  0.0000
  532WWW      C  532   3.204   5.423  49.853  0.0000  0.0000  0.0000
  533WWW      C  533   3.204   5.916  49.853  0.0000  0.0000  0.0000
  534WWW      C  534   3.204   6.409  49.853  0.0000  0.0000  0.0000
  535WWW      C  535   3.204   6.902  49.853  0.0000  0.0000  0.0000
  536WWW      C  536   3.204   7.395  49.853  0.0000  0.0000  0.0000
  537WWW      C  537   3.204   7.888  49.853  0.0000  0.0000  0.0000
  538WWW      C  538   3.204   8.381  49.853  0.0000  0.0000  0.0000
  539WWW      C  539   3.204   8.874  49.853  0.0000  0.0000  0.0000
  540WWW      C  540   3.204   9.367  49.853  0.0000  0.0000  0.0000
  541WWW      C  541   3.697   0.000  49.853  0.0000  0.0000  0.0000
  542WWW      C  542   3.697   0.493  49.853  0.0000  0.0000  0.0000
  543WWW      C  543   3.697   0.986  49.853  0.0000  0.0000  0.0000
  544WWW      C  544   3.697   1.479  49.853  0.0000  0.0000  0.0000
  545WWW      C  545   3.697   1.972  49.853  0.0000  0.0000  0.0000
  546WWW      C  546   3.697   2.465  49.853  0.0000  0.0000  0.0000
  547WWW      C  547   3.697   2.958  49.853  0.0000  0.0000  0.0000
  548WWW      C  548   3.697   3.451  49.853  0.0000  0.0000  0.0000
  549WWW      C  549   3.697   3.944  49.853  0.0000  0.0000  0.0000
  550WWW      C  550   3.697   4.437  49.853  0.0000  0.0000  0.0000
  551WWW      C  551   3.697   4.930  49.853  0.0000  0.0000  0.0000
  552WWW      C  552   3.697   5.423  49.853  0.0000  0.0000  0.0000
  553WWW      C  553   3.697   5.916  49.853  0.0000  0.0000  0.0000
  554WWW      C  554   3.697   6.409  49.853  0.0000  0.0000  0.0000
  555WWW      C  555   3.697   6.902  49.853  0.0000  0.0000  0.0000
  556WWW      C  556   3.697   7.395  49.853  0.0000  0.0000  0.0000
  557WWW      C  557   3.697   7.888  49.853  0.0000  0.0000  0.0000
  558WWW      C  558   3.697   8.381  49.853  0.0000  0.0000  0.0000
  559WWW      C  559   3.697   8.874  49.853  0.0000  0.0000  0.0000
  560WWW      C  560   3.697   9.367  49.853  0.0000  0.0000  0.0000
  561WWW      C  561   4.191   0.000  49.853  0.0000  0.0000  0.0000
  562WWW      C  562   4.191   0.493  49.853  0.0000  0.0000  0.0000
  563WWW      C  563   4.191   0.986  49.853  0.0000  0.0000  0.0000
  564WWW      C  564   4.191   1.479  49.853  0.0000  0.0000  0.0000
  565WWW      C  565   4.191   1.972  49.853  0.0000  0.0000  0.0000
  566WWW      C  566   4.191   2.465  49.853  0.0000  0.0000  0.0000
  567WWW      C  567   4.191   2.958  49.853  0.0000  0.0000  0.0000
  568WWW      C  568   4.191   3.451  49.853  0.0000  0.0000  0.0000
  569WWW      C  569   4.191   3.944  49.853  0.0000  0.0000  0.0000
  570WWW      C  570   4.191   4.437  49.853  0.0000  0.0000  0.0000
  571WWW      C  571   4.191   4.930  49.853  0.0000  0.0000  0.0000
  572WWW      C  572   4.191   5.423  49.853  0.0000  0.0000  0.0000
  573WWW      C  573   4.191   5.916  49.853  0.0000  0.0000  0.0000
  574WWW      C  574   4.191   6.409  49.853  0.0000  0.0000  0.0000
  575WWW      C  575   4.191   6.902  49.853  0.0000  0.0000  0.0000
  576WWW      C  576   4.191   7.395  49.853  0.0000  0.0000  0.0000
  577WWW      C  577   4.191   7.888  49.853  0.0000  0.0000  0.0000
  578WWW      C  578   4.191   8.381  49.853  0.0000  0.0000  0.0000
  579WWW      C  579   4.191   8.874  49.853  0.0000  0.0000  0.0000
  580WWW      C  580   4.191   9.367  49.853  0.0000  0.0000  0.0000
  581WWW      C  581   4.683   0.000  49.853  0.0000  0.0000  0.0000
  582WWW      C  582   4.683   0.493  49.853  0.0000  0.0000  0.0000
  583WWW      C  583   4.683   0.986  49.853  0.0000  0.0000  0.0000
  584WWW      C  584   4.683   1.479  49.853  0.0000  0.0000  0.0000
  585WWW      C  585   4.683   1.972  49.853  0.0000  0.0000  0.0000
  586WWW      C  586   4.683   2.465  49.853  0.0000  0.0000  0.0000
  587WWW      C  587   4.683   2.958  49.853  0.0000  0.0000  0.0000
  588WWW      C  588   4.683   3.451  49.853  0.0000  0.0000  0.0000
  589WWW      C  589   4.683   3.944  49.853  0.0000  0.0000  0.0000
  590WWW      C  590   4.683   4.437  49.853  0.0000  0.0000  0.0000
  591WWW      C  591   4.683   4.930  49.853  0.0000  0.0000  0.0000
  592WWW      C  592   4.683   5.423  49.853  0.0000  0.0000  0.0000
  593WWW      C  593   4.683   5.916  49.853  0.0000  0.0000  0.0000
  594WWW      C  594   4.683   6.409  49.853  0.0000  0.0000  0.0000
  595WWW      C  595   4.683   6.902  49.853  0.0000  0.0000  0.0000
  596WWW      C  596   4.683   7.395  49.853  0.0000  0.0000  0.0000
  597WWW      C  597   4.683   7.888  49.853  0.0000  0.0000  0.0000
  598WWW      C  598   4.683   8.381  49.853  0.0000  0.0000  0.0000
  599WWW      C  599   4.683   8.874  49.853  0.0000  0.0000  0.0000
  600WWW      C  600   4.683   9.367  49.853  0.0000  0.0000  0.0000
  601WWW      C  601   5.176   0.000  49.853  0.0000  0.0000  0.0000
  602WWW      C  602   5.176   0.493  49.853  0.0000  0.0000  0.0000
  603WWW      C  603   5.176   0.986  49.853  0.0000  0.0000  0.0000
  604WWW      C  604   5.176   1.479  49.853  0.0000  0.0000  0.0000
  605WWW      C  605   5.176   1.972  49.853  0.0000  0.0000  0.0000
  606WWW      C  606   5.176   2.465  49.853  0.0000  0.0000  0.0000
  607WWW      C  607   5.176   2.958  49.853  0.0000  0.0000  0.0000
  608WWW      C  608   5.176   3.451  49.853  0.0000  0.0000  0.0000
  609WWW      C  609   5.176   3.944  49.853  0.0000  0.0000  0.0000
  610WWW      C  610   5.176   4.437  49.853  0.0000  0.0000  0.0000
  611WWW      C  611   5.176   4.930  49.853  0.0000  0.0000  0.0000
  612WWW      C  612   5.176   5.423  49.853  0.0000  0.0000  0.0000
  613WWW      C  613   5.176   5.916  49.853  0.0000  0.0000  0.0000
  614WWW      C  614   5.176   6.409  49.853  0.0000  0.0000  0.0000
  615WWW      C  615   5.176   6.902  49.853  0.0000  0.0000  0.0000
  616WWW      C  616   5.176   7.395  49.853  0.0000  0.0000  0.0000
  617WWW      C  617   5.176   7.888  49.853  0.0000  0.0000  0.0000
  618WWW      C  618   5.176   8.381  49.853  0.0000  0.0000  0.0000
  619WWW      C  619   5.176   8.874  49.853  0.0000  0.0000  0.0000
  620WWW      C  620   5.176   9.367  49.853  0.0000  0.0000  0.0000
  621WWW      C  621   5.670   0.000  49.853  0.0000  0.0000  0.0000
  622WWW      C  622   5.670   0.493  49.853  0.0000  0.0000  0.0000
  623WWW      C  623   5.670   0.986  49.853  0.0000  0.0000  0.0000
  624WWW      C  624   5.670   1.479  49.853  0.0000  0.0000  0.0000
  625WWW      C  625   5.670   1.972  49.853  0.0000  0.0000  0.0000
  626WWW      C  626   5.670   2.465  49.853  0.0000  0.0000  0.0000
  627WWW      C  627   5.670   2.958  49.853  0.0000  0.0000  0.0000
  628WWW      C  628   5.670   3.451  49.853  0.0000  0.0000  0.0000
  629WWW      C  629   5.670   3.944  49.853  0.0000  0.0000  0.0000
  630WWW      C  630   5.670   4.437  49.853  0.0000  0.0000  0.0000
  631WWW      C  631   5.670   4.930  49.853  0.0000  0.0000  0.0000
  632WWW      C  632   5.670   5.423  49.853  0.0000  0.0000  0.0000
  633WWW      C  633   5.670   5.916  49.853  0.0000  0.0000  0.0000
  634WWW      C  634   5.670   6.409  49.853  0.0000  0.0000  0.0000
  635WWW      C  635   5.670   6.902  49.853  0.0000  0.0000  0.0000
  636WWW      C  636   5.670   7.395  49.853  0.0000  0.0000  0.0000
  637WWW      C  637   5.670   7.888  49.853  0.0000  0.0000  0.0000
  638WWW      C  638   5.670   8.381  49.853  0.0000  0.0000  0.0000
  639WWW      C  639   5.670   8.874  49.853  0.0000  0.0000  0.0000
  640WWW      C  640   5.670   9.367  49.853  0.0000  0.0000  0.0000
  641WWW      C  641   6.162   0.000  49.853  0.0000  0.0000  0.0000
  642WWW      C  642   6.162   0.493  49.853  0.0000  0.0000  0.0000
  643WWW      C  643   6.162   0.986  49.853  0.0000  0.0000  0.0000
  644WWW      C  644   6.162   1.479  49.853  0.0000  0.0000  0.0000
  645WWW      C  645   6.162   1.972  49.853  0.0000  0.0000  0.0000
  646WWW      C  646   6.162   2.465  49.853  0.0000  0.0000  0.0000
  647WWW      C  647   6.162   2.958  49.853  0.0000  0.0000  0.0000
  648WWW      C  648   6.162   3.451  49.853  0.0000  0.0000  0.0000
  649WWW      C  649   6.162   3.944  49.853  0.0000  0.0000  0.0000
  650WWW      C  650   6.162   4.437  49.853  0.0000  0.0000  0.0000
  651WWW      C  651   6.162   4.930  49.853  0.0000  0.0000  0.0000
  652WWW      C  652   6.162   5.423  49.853  0.0000  0.0000  0.0000
  653WWW      C  653   6.162   5.916  49.853  0.0000  0.0000  0.0000
  654WWW      C  654   6.162   6.409  49.853  0.0000  0.0000  0.0000
  655WWW      C  655   6.162   6.902  49.853  0.0000  0.0000  0.0000
  656WWW      C  656   6.162   7.395  49.853  0.0000  0.0000  0.0000
  657WWW      C  657   6.162   7.888  49.853  0.0000  0.0000  0.0000
  658WWW      C  658   6.162   8.381  49.853  0.0000  0.0000  0.0000
  659WWW      C  659   6.162   8.874  49.853  0.0000  0.0000  0.0000
  660WWW      C  660   6.162   9.367  49.853  0.0000  0.0000  0.0000
  661WWW      C  661   6.655   0.000  49.853  0.0000  0.0000  0.0000
  662WWW      C  662   6.655   0.493  49.853  0.0000  0.0000  0.0000
  663WWW      C  663   6.655   0.986  49.853  0.0000  0.0000  0.0000
  664WWW      C  664   6.655   1.479  49.853  0.0000  0.0000  0.0000
  665WWW      C  665   6.655   1.972  49.853  0.0000  0.0000  0.0000
  666WWW      C  666   6.655   2.465  49.853  0.0000  0.0000  0.0000
  667WWW      C  667   6.655   2.958  49.853  0.0000  0.0000  0.0000
  668WWW      C  668   6.655   3.451  49.853  0.0000  0.0000  0.0000
  669WWW      C  669   6.655   3.944  49.853  0.0000  0.0000  0.0000
  670WWW      C  670   6.655   4.437  49.853  0.0000  0.0000  0.0000
  671WWW      C  671   6.655   4.930  49.853  0.0000  0.0000  0.0000
  672WWW      C  672   6.655   5.423  49.853  0.0000  0.0000  0.0000
  673WWW      C  673   6.655   5.916  49.853  0.0000  0.0000  0.0000
  674WWW      C  674   6.655   6.409  49.853  0.0000  0.0000  0.0000
  675WWW      C  675   6.655   6.902  49.853  0.0000  0.0000  0.0000
  676WWW      C  676   6.655   7.395  49.853  0.0000  0.0000  0.0000
  677WWW      C  677   6.655   7.888  49.853  0.0000  0.0000  0.0000
  678WWW      C  678   6.655   8.381  49.853  0.0000  0.0000  0.0000
  679WWW      C  679   6.655   8.874  49.853  0.0000  0.0000  0.0000
  680WWW      C  680   6.655   9.367  49.853  0.0000  0.0000  0.0000
  681WWW      C  681   7.149   0.000  49.853  0.0000  0.0000  0.0000
  682WWW      C  682   7.149   0.493  49.853  0.0000  0.0000  0.0000
  683WWW      C  683   7.149   0.986  49.853  0.0000  0.0000  0.0000
  684WWW      C  684   7.149   1.479  49.853  0.0000  0.0000  0.0000
  685WWW      C  685   7.149   1.972  49.853  0.0000  0.0000  0.0000
  686WWW      C  686   7.149   2.465  49.853  0.0000  0.0000  0.0000
  687WWW      C  687   7.149   2.958  49.853  0.0000  0.0000  0.0000
  688WWW      C  688   7.149   3.451  49.853  0.0000  0.0000  0.0000
  689WWW      C  689   7.149   3.944  49.853  0.0000  0.0000  0.0000
  690WWW      C  690   7.149   4.437  49.853  0.0000  0.0000  0.0000
  691WWW      C  691   7.149   4.930  49.853  0.0000  0.0000  0.0000
  692WWW      C  692   7.149   5.423  49.853  0.0000  0.0000  0.0000
  693WWW      C  693   7.149   5.916  49.853  0.0000  0.0000  0.0000
  694WWW      C  694   7.149   6.409  49.853  0.0000  0.0000  0.0000
  695WWW      C  695   7.149   6.902  49.853  0.0000  0.0000  0.0000
  696WWW      C  696   7.149   7.395  49.853  0.0000  0.0000  0.0000
  697WWW      C  697   7.149   7.888  49.853  0.0000  0.0000  0.0000
  698WWW      C  698   7.149   8.381  49.853  0.0000  0.0000  0.0000
  699WWW      C  699   7.149   8.874  49.853  0.0000  0.0000  0.0000
  700WWW      C  700   7.149   9.367  49.853  0.0000  0.0000  0.0000
  701WWW      C  701   7.641   0.000  49.853  0.0000  0.0000  0.0000
  702WWW      C  702   7.641   0.493  49.853  0.0000  0.0000  0.0000
  703WWW      C  703   7.641   0.986  49.853  0.0000  0.0000  0.0000
  704WWW      C  704   7.641   1.479  49.853  0.0000  0.0000  0.0000
  705WWW      C  705   7.641   1.972  49.853  0.0000  0.0000  0.0000
  706WWW      C  706   7.641   2.465  49.853  0.0000  0.0000  0.0000
  707WWW      C  707   7.641   2.958  49.853  0.0000  0.0000  0.0000
  708WWW      C  708   7.641   3.451  49.853  0.0000  0.0000  0.0000
  709WWW      C  709   7.641   3.944  49.853  0.0000  0.0000  0.0000
  710WWW      C  710   7.641   4.437  49.853  0.0000  0.0000  0.0000
  711WWW      C  711   7.641   4.930  49.853  0.0000  0.0000  0.0000
  712WWW      C  712   7.641   5.423  49.853  0.0000  0.0000  0.0000
  713WWW      C  713   7.641   5.916  49.853  0.0000  0.0000  0.0000
  714WWW      C  714   7.641   6.409  49.853  0.0000  0.0000  0.0000
  715WWW      C  715   7.641   6.902  49.853  0.0000  0.0000  0.0000
  716WWW      C  716   7.641   7.395  49.853  0.0000  0.0000  0.0000
  717WWW      C  717   7.641   7.888  49.853  0.0000  0.0000  0.0000
  718WWW      C  718   7.641   8.381  49.853  0.0000  0.0000  0.0000
  719WWW      C  719   7.641   8.874  49.853  0.0000  0.0000  0.0000
  720WWW      C  720   7.641   9.367  49.853  0.0000  0.0000  0.0000
  721WWW      C  721   8.134   0.000  49.853  0.0000  0.0000  0.0000
  722WWW      C  722   8.134   0.493  49.853  0.0000  0.0000  0.0000
  723WWW      C  723   8.134   0.986  49.853  0.0000  0.0000  0.0000
  724WWW      C  724   8.134   1.479  49.853  0.0000  0.0000  0.0000
  725WWW      C  725   8.134   1.972  49.853  0.0000  0.0000  0.0000
  726WWW      C  726   8.134   2.465  49.853  0.0000  0.0000  0.0000
  727WWW      C  727   8.134   2.958  49.853  0.0000  0.0000  0.0000
  728WWW      C  728   8.134   3.451  49.853  0.0000  0.0000  0.0000
  729WWW      C  729   8.134   3.944  49.853  0.0000  0.0000  0.0000
  730WWW      C  730   8.134   4.437  49.853  0.0000  0.0000  0.0000
  731WWW      C  731   8.134   4.930  49.853  0.0000  0.0000  0.0000
  732WWW      C  732   8.134   5.423  49.853  0.0000  0.0000  0.0000
  733WWW      C  733   8.134   5.916  49.853  0.0000  0.0000  0.0000
  734WWW      C  734   8.134   6.409  49.853  0.0000  0.0000  0.0000
  735WWW      C  735   8.134   6.902  49.853  0.0000  0.0000  0.0000
  736WWW      C  736   8.134   7.395  49.853  0.0000  0.0000  0.0000
  737WWW      C  737   8.134   7.888  49.853  0.0000  0.0000  0.0000
  738WWW      C  738   8.134   8.381  49.853  0.0000  0.0000  0.0000
  739WWW      C  739   8.134   8.874  49.853  0.0000  0.0000  0.0000
  740WWW      C  740   8.134   9.367  49.853  0.0000  0.0000  0.0000
  741WWW      C  741   8.627   0.000  49.853  0.0000  0.0000  0.0000
  742WWW      C  742   8.627   0.493  49.853  0.0000  0.0000  0.0000
  743WWW      C  743   8.627   0.986  49.853  0.0000  0.0000  0.0000
  744WWW      C  744   8.627   1.479  49.853  0.0000  0.0000  0.0000
  745WWW      C  745   8.627   1.972  49.853  0.0000  0.0000  0.0000
  746WWW      C  746   8.627   2.465  49.853  0.0000  0.0000  0.0000
  747WWW      C  747   8.627   2.958  49.853  0.0000  0.0000  0.0000
  748WWW      C  748   8.627   3.451  49.853  0.0000  0.0000  0.0000
  749WWW      C  749   8.627   3.944  49.853  0.0000  0.0000  0.0000
  750WWW      C  750   8.627   4.437  49.853  0.0000  0.0000  0.0000
  751WWW      C  751   8.627   4.930  49.853  0.0000  0.0000  0.0000
  752WWW      C  752   8.627   5.423  49.853  0.0000  0.0000  0.0000
  753WWW      C  753   8.627   5.916  49.853  0.0000  0.0000  0.0000
  754WWW      C  754   8.627   6.409  49.853  0.0000  0.0000  0.0000
  755WWW      C  755   8.627   6.902  49.853  0.0000  0.0000  0.0000
  756WWW      C  756   8.627   7.395  49.853  0.0000  0.0000  0.0000
  757WWW      C  757   8.627   7.888  49.853  0.0000  0.0000  0.0000
  758WWW      C  758   8.627   8.381  49.853  0.0000  0.0000  0.0000
  759WWW      C  759   8.627   8.874  49.853  0.0000  0.0000  0.0000
  760WWW      C  760   8.627   9.367  49.853  0.0000  0.0000  0.0000
  761WWW      C  761   9.120   0.000  49.853  0.0000  0.0000  0.0000
  762WWW      C  762   9.120   0.493  49.853  0.0000  0.0000  0.0000
  763WWW      C  763   9.120   0.986  49.853  0.0000  0.0000  0.0000
  764WWW      C  764   9.120   1.479  49.853  0.0000  0.0000  0.0000
  765WWW      C  765   9.120   1.972  49.853  0.0000  0.0000  0.0000
  766WWW      C  766   9.120   2.465  49.853  0.0000  0.0000  0.0000
  767WWW      C  767   9.120   2.958  49.853  0.0000  0.0000  0.0000
  768WWW      C  768   9.120   3.451  49.853  0.0000  0.0000  0.0000
  769WWW      C  769   9.120   3.944  49.853  0.0000  0.0000  0.0000
  770WWW      C  770   9.120   4.437  49.853  0.0000  0.0000  0.0000
  771WWW      C  771   9.120   4.930  49.853  0.0000  0.0000  0.0000
  772WWW      C  772   9.120   5.423  49.853  0.0000  0.0000  0.0000
  773WWW      C  773   9.120   5.916  49.853  0.0000  0.0000  0.0000
  774WWW      C  774   9.120   6.409  49.853  0.0000  0.0000  0.0000
  775WWW      C  775   9.120   6.902  49.853  0.0000  0.0000  0.0000
  776WWW      C  776   9.120   7.395  49.853  0.0000  0.0000  0.0000
  777WWW      C  777   9.120   7.888  49.853  0.0000  0.0000  0.0000
  778WWW      C  778   9.120   8.381  49.853  0.0000  0.0000  0.0000
  779WWW      C  779   9.120   8.874  49.853  0.0000  0.0000  0.0000
  780WWW      C  780   9.120   9.367  49.853  0.0000  0.0000  0.0000
  781WWW      C  781   9.614   0.000  49.853  0.0000  0.0000  0.0000
  782WWW      C  782   9.614   0.493  49.853  0.0000  0.0000  0.0000
  783WWW      C  783   9.614   0.986  49.853  0.0000  0.0000  0.0000
  784WWW      C  784   9.614   1.479  49.853  0.0000  0.0000  0.0000
  785WWW      C  785   9.614   1.972  49.853  0.0000  0.0000  0.0000
  786WWW      C  786   9.614   2.465  49.853  0.0000  0.0000  0.0000
  787WWW      C  787   9.614   2.958  49.853  0.0000  0.0000  0.0000
  788WWW      C  788   9.614   3.451  49.853  0.0000  0.0000  0.0000
  789WWW      C  789   9.614   3.944  49.853  0.0000  0.0000  0.0000
  790WWW      C  790   9.614   4.437  49.853  0.0000  0.0000  0.0000
  791WWW      C  791   9.614   4.930  49.853  0.0000  0.0000  0.0000
  792WWW      C  792   9.614   5.423  49.853  0.0000  0.0000  0.0000
  793WWW      C  793   9.614   5.916  49.853  0.0000  0.0000  0.0000
  794WWW      C  794   9.614   6.409  49.853  0.0000  0.0000  0.0000
  795WWW      C  795   9.614   6.902  49.853  0.0000  0.0000  0.0000
  796WWW      C  796   9.614   7.395  49.853  0.0000  0.0000  0.0000
  797WWW      C  797   9.614   7.888  49.853  0.0000  0.0000  0.0000
  798WWW      C  798   9.614   8.381  49.853  0.0000  0.0000  0.0000
  799WWW      C  799   9.614   8.874  49.853  0.0000  0.0000  0.0000
  800WWW      C  800   9.614   9.367  49.853  0.0000  0.0000  0.0000
  801WWW      C  801   0.000   0.246  49.853  0.0000  0.0000  0.0000
  802WWW      C  802   0.000   0.740  49.853  0.0000  0.0000  0.0000
  803WWW      C  803   0.000   1.232  49.853  0.0000  0.0000  0.0000
  804WWW      C  804   0.000   1.726  49.853  0.0000  0.0000  0.0000
  805WWW      C  805   0.000   2.219  49.853  0.0000  0.0000  0.0000
  806WWW      C  806   0.000   2.712  49.853  0.0000  0.0000  0.0000
  807WWW      C  807   0.000   3.204  49.853  0.0000  0.0000  0.0000
  808WWW      C  808   0.000   3.697  49.853  0.0000  0.0000  0.0000
  809WWW      C  809   0.000   4.191  49.853  0.0000  0.0000  0.0000
  810WWW      C  810   0.000   4.683  49.853  0.0000  0.0000  0.0000
  811WWW      C  811   0.000   5.176  49.853  0.0000  0.0000  0.0000
  812WWW      C  812   0.000   5.670  49.853  0.0000  0.0000  0.0000
  813WWW      C  813   0.000   6.162  49.853  0.0000  0.0000  0.0000
  814WWW      C  814   0.000   6.655  49.853  0.0000  0.0000  0.0000
  815WWW      C  815   0.000   7.149  49.853  0.0000  0.0000  0.0000
  816WWW      C  816   0.000   7.641  49.853  0.0000  0.0000  0.0000
  817WWW      C  817   0.000   8.134  49.853  0.0000  0.0000  0.0000
  818WWW      C  818   0.000   8.627  49.853  0.0000  0.0000  0.0000
  819WWW      C  819   0.000   9.120  49.853  0.0000  0.0000  0.0000
  820WWW      C  820   0.000   9.614  49.853  0.0000  0.0000  0.0000
  821WWW      C  821   0.493   0.246  49.853  0.0000  0.0000  0.0000
  822WWW      C  822   0.493   0.740  49.853  0.0000  0.0000  0.0000
  823WWW      C  823   0.493   1.232  49.853  0.0000  0.0000  0.0000
  824WWW      C  824   0.493   1.726  49.853  0.0000  0.0000  0.0000
  825WWW      C  825   0.493   2.219  49.853  0.0000  0.0000  0.0000
  826WWW      C  826   0.493   2.712  49.853  0.0000  0.0000  0.0000
  827WWW      C  827   0.493   3.204  49.853  0.0000  0.0000  0.0000
  828WWW      C  828   0.493   3.697  49.853  0.0000  0.0000  0.0000
  829WWW      C  829   0.493   4.191  49.853  0.0000  0.0000  0.0000
  830WWW      C  830   0.493   4.683  49.853  0.0000  0.0000  0.0000
  831WWW      C  831   0.493   5.176  49.853  0.0000  0.0000  0.0000
  832WWW      C  832   0.493   5.670  49.853  0.0000  0.0000  0.0000
  833WWW      C  833   0.493   6.162  49.853  0.0000  0.0000  0.0000
  834WWW      C  834   0.493   6.655  49.853  0.0000  0.0000  0.0000
  835WWW      C  835   0.493   7.149  49.853  0.0000  0.0000  0.0000
  836WWW      C  836   0.493   7.641  49.853  0.0000  0.0000  0.0000
  837WWW      C  837   0.493   8.134  49.853  0.0000  0.0000  0.0000
  838WWW      C  838   0.493   8.627  49.853  0.0000  0.0000  0.0000
  839WWW      C  839   0.493   9.120  49.853  0.0000  0.0000  0.0000
  840WWW      C  840   0.493   9.614  49.853  0.0000  0.0000  0.0000
  841WWW      C  841   0.986   0.246  49.853  0.0000  0.0000  0.0000
  842WWW      C  842   0.986   0.740  49.853  0.0000  0.0000  0.0000
  843WWW      C  843   0.986   1.232  49.853  0.0000  0.0000  0.0000
  844WWW      C  844   0.986   1.726  49.853  0.0000  0.0000  0.0000
  845WWW      C  845   0.986   2.219  49.853  0.0000  0.0000  0.0000
  846WWW      C  846   0.986   2.712  49.853  0.0000  0.0000  0.0000
  847WWW      C  847   0.986   3.204  49.853  0.0000  0.0000  0.0000
  848WWW      C  848   0.986   3.697  49.853  0.0000  0.0000  0.0000
  849WWW      C  849   0.986   4.191  49.853  0.0000  0.0000  0.0000
  850WWW      C  850   0.986   4.683  49.853  0.0000  0.0000  0.0000
  851WWW      C  851   0.986   5.176  49.853  0.0000  0.0000  0.0000
  852WWW      C  852   0.986   5.670  49.853  0.0000  0.0000  0.0000
  853WWW      C  853   0.986   6.162  49.853  0.0000  0.0000  0.0000
  854WWW      C  854   0.986   6.655  49.853  0.0000  0.0000  0.0000
  855WWW      C  855   0.986   7.149  49.853  0.0000  0.0000  0.0000
  856WWW      C  856   0.986   7.641  49.853  0.0000  0.0000  0.0000
  857WWW      C  857   0.986   8.134  49.853  0.0000  0.0000  0.0000
  858WWW      C  858   0.986   8.627  49.853  0.0000  0.0000  0.0000
  859WWW      C  859   0.986   9.120  49.853  0.0000  0.0000  0.0000
  860WWW      C  860   0.986   9.614  49.853  0.0000  0.0000  0.0000
  861WWW      C  861   1.479   0.246  49.853  0.0000  0.0000  0.0000
  862WWW      C  862   1.479   0.740  49.853  0.0000  0.0000  0.0000
  863WWW      C  863   1.479   1.232  49.853  0.0000  0.0000  0.0000
  864WWW      C  864   1.479   1.726  49.853  0.0000  0.0000  0.0000
  865WWW      C  865   1.479   2.219  49.853  0.0000  0.0000  0.0000
  866WWW      C  866   1.479   2.712  49.853  0.0000  0.0000  0.0000
  867WWW      C  867   1.479   3.204  49.853  0.0000  0.0000  0.0000
  868WWW      C  868   1.479   3.697  49.853  0.0000  0.0000  0.0000
  869WWW      C  869   1.479   4.191  49.853  0.0000  0.0000  0.0000
  870WWW      C  870   1.479   4.683  49.853  0.0000  0.0000  0.0000
  871WWW      C  871   1.479   5.176  49.853  0.0000  0.0000  0.0000
  872WWW      C  872   1.479   5.670  49.853  0.0000  0.0000  0.0000
  873WWW      C  873   1.479   6.162  49.853  0.0000  0.0000  0.0000
  874WWW      C  874   1.479   6.655  49.853  0.0000  0.0000  0.0000
  875WWW      C  875   1.479   7.149  49.853  0.0000  0.0000  0.0000
  876WWW      C  876   1.479   7.641  49.853  0.0000  0.0000  0.0000
  877WWW      C  877   1.479   8.134  49.853  0.0000  0.0000  0.0000
  878WWW      C  878   1.479   8.627  49.853  0.0000  0.0000  0.0000
  879WWW      C  879   1.479   9.120  49.853  0.0000  0.0000  0.0000
  880WWW      C  880   1.479   9.614  49.853  0.0000  0.0000  0.0000
  881WWW      C  881   1.972   0.246  49.853  0.0000  0.0000  0.0000
  882WWW      C  882   1.972   0.740  49.853  0.0000  0.0000  0.0000
  883WWW      C  883   1.972   1.232  49.853  0.0000  0.0000  0.0000
  884WWW      C  884   1.972   1.726  49.853  0.0000  0.0000  0.0000
  885WWW      C  885   1.972   2.219  49.853  0.0000  0.0000  0.0000
  886WWW      C  886   1.972   2.712  49.853  0.0000  0.0000  0.0000
  887WWW      C  887   1.972   3.204  49.853  0.0000  0.0000  0.0000
  888WWW      C  888   1.972   3.697  49.853  0.0000  0.0000  0.0000
  889WWW      C  889   1.972   4.191  49.853  0.0000  0.0000  0.0000
  890WWW      C  890   1.972   4.683  49.853  0.0000  0.0000  0.0000
  891WWW      C  891   1.972   5.176  49.853  0.0000  0.0000  0.0000
  892WWW      C  892   1.972   5.670  49.853  0.0000  0.0000  0.0000
  893WWW      C  893   1.972   6.162  49.853  0.0000  0.0000  0.0000
  894WWW      C  894   1.972   6.655  49.853  0.0000  0.0000  0.0000
  895WWW      C  895   1.972   7.149  49.853  0.0000  0.0000  0.0000
  896WWW      C  896   1.972   7.641  49.853  0.0000  0.0000  0.0000
  897WWW      C  897   1.972   8.134  49.853  0.0000  0.0000  0.0000
  898WWW      C  898   1.972   8.627  49.853  0.0000  0.0000  0.0000
  899WWW      C  899   1.972   9.120  49.853  0.0000  0.0000  0.0000
  900WWW      C  900   1.972   9.614  49.853  0.0000  0.0000  0.0000
  901WWW      C  901   2.465   0.246  49.853  0.0000  0.0000  0.0000
  902WWW      C  902   2.465   0.740  49.853  0.0000  0.0000  0.0000
  903WWW      C  903   2.465   1.232  49.853  0.0000  0.0000  0.0000
  904WWW      C  904   2.465   1.726  49.853  0.0000  0.0000  0.0000
  905WWW      C  905   2.465   2.219  49.853  0.0000  0.0000  0.0000
  906WWW      C  906   2.465   2.712  49.853  0.0000  0.0000  0.0000
  907WWW      C  907   2.465   3.204  49.853  0.0000  0.0000  0.0000
  908WWW      C  908   2.465   3.697  49.853  0.0000  0.0000  0.0000
  909WWW      C  909   2.465   4.191  49.853  0.0000  0.0000  0.0000
  910WWW      C  910   2.465   4.683  49.853  0.0000  0.0000  0.0000
  911WWW      C  911   2.465   5.176  49.853  0.0000  0.0000  0.0000
  912WWW      C  912   2.465   5.670  49.853  0.0000  0.0000  0.0000
  913WWW      C  913   2.465   6.162  49.853  0.0000  0.0000  0.0000
  914WWW      C  914   2.465   6.655  49.853  0.0000  0.0000  0.0000
  915WWW      C  915   2.465   7.149  49.853  0.0000  0.0000  0.0000
  916WWW      C  916   2.465   7.641  49.853  0.0000  0.0000  0.0000
  917WWW      C  917   2.465   8.134  49.853  0.0000  0.0000  0.0000
  918WWW      C  918   2.465   8.627  49.853  0.0000  0.0000  0.0000
  919WWW      C  919   2.465   9.120  49.853  0.0000  0.0000  0.0000
  920WWW      C  920   2.465   9.614  49.853  0.0000  0.0000  0.0000
  921WWW      C  921   2.958   0.246  49.853  0.0000  0.0000  0.0000
  922WWW      C  922   2.958   0.740  49.853  0.0000  0.0000  0.0000
  923WWW      C  923   2.958   1.232  49.853  0.0000  0.0000  0.0000
  924WWW      C  924   2.958   1.726  49.853  0.0000  0.0000  0.0000
  925WWW      C  925   2.958   2.219  49.853  0.0000  0.0000  0.0000
  926WWW      C  926   2.958   2.712  49.853  0.0000  0.0000  0.0000
  927WWW      C  927   2.958   3.204  49.853  0.0000  0.0000  0.0000
  928WWW      C  928   2.958   3.697  49.853  0.0000  0.0000  0.0000
  929WWW      C  929   2.958   4.191  49.853  0.0000  0.0000  0.0000
  930WWW      C  930   2.958   4.683  49.853  0.0000  0.0000  0.0000
  931WWW      C  931   2.958   5.176  49.853  0.0000  0.0000  0.0000
  932WWW      C  932   2.958   5.670  49.853  0.0000  0.0000  0.0000
  933WWW      C  933   2.958   6.162  49.853  0.0000  0.0000  0.0000
  934WWW      C  934   2.958   6.655  49.853  0.0000  0.0000  0.0000
  935WWW      C  935   2.958   7.149  49.853  0.0000  0.0000  0.0000
  936WWW      C  936   2.958   7.641  49.853  0.0000  0.0000  0.0000
  937WWW      C  937   2.958   8.134  49.853  0.0000  0.0000  0.0000
  938WWW      C  938   2.958   8.627  49.853  0.0000  0.0000  0.0000
  939WWW      C  939   2.958   9.120  49.853  0.0000  0.0000  0.0000
  940WWW      C  940   2.958   9.614  49.853  0.0000  0.0000  0.0000
  941WWW      C  941   3.451   0.246  49.853  0.0000  0.0000  0.0000
  942WWW      C  942   3.451   0.740  49.853  0.0000  0.0000  0.0000
  943WWW      C  943   3.451   1.232  49.853  0.0000  0.0000  0.0000
  944WWW      C  944   3.451   1.726  49.853  0.0000  0.0000  0.0000
  945WWW      C  945   3.451   2.219  49.853  0.0000  0.0000  0.0000
  946WWW      C  946   3.451   2.712  49.853  0.0000  0.0000  0.0000
  947WWW      C  947   3.451   3.204  49.853  0.0000  0.0000  0.0000
  948WWW      C  948   3.451   3.697  49.853  0.0000  0.0000  0.0000
  949WWW      C  949   3.451   4.191  49.853  0.0000  0.0000  0.0000
  950WWW      C  950   3.451   4.683  49.853  0.0000  0.0000  0.0000
  951WWW      C  951   3.451   5.176  49.853  0.0000  0.0000  0.0000
  952WWW      C  952   3.451   5.670  49.853  0.0000  0.0000  0.0000
  953WWW      C  953   3.451   6.162  49.853  0.0000  0.0000  0.0000
  954WWW      C  954   3.451   6.655  49.853  0.0000  0.0000  0.0000
  955WWW      C  955   3.451   7.149  49.853  0.0000  0.0000  0.0000
  956WWW      C  956   3.451   7.641  49.853  0.0000  0.0000  0.0000
  957WWW      C  957   3.451   8.134  49.853  0.0000  0.0000  0.0000
  958WWW      C  958   3.451   8.627  49.853  0.0000  0.0000  0.0000
  959WWW      C  959   3.451   9.120  49.853  0.0000  0.0000  0.0000
  960WWW      C  960   3.451   9.614  49.853  0.0000  0.0000  0.0000
  961WWW      C  961   3.944   0.246  49.853  0.0000  0.0000  0.0000
  962WWW      C  962   3.944   0.740  49.853  0.0000  0.0000  0.0000
  963WWW      C  963   3.944   1.232  49.853  0.0000  0.0000  0.0000
  964WWW      C  964   3.944   1.726  49.853  0.0000  0.0000  0.0000
  965WWW      C  965   3.944   2.219  49.853  0.0000  0.0000  0.0000
  966WWW      C  966   3.944   2.712  49.853  0.0000  0.0000  0.0000
  967WWW      C  967   3.944   3.204  49.853  0.0000  0.0000  0.0000
  968WWW      C  968   3.944   3.697  49.853  0.0000  0.0000  0.0000
  969WWW      C  969   3.944   4.191  49.853  0.0000  0.0000  0.0000
  970WWW      C  970   3.944   4.683  49.853  0.0000  0.0000  0.0000
  971WWW      C  971   3.944   5.176  49.853  0.0000  0.0000  0.0000
  972WWW      C  972   3.944   5.670  49.853  0.0000  0.0000  0.0000
  973WWW      C  973   3.944   6.162  49.853  0.0000  0.0000  0.0000
  974WWW      C  974   3.944   6.655  49.853  0.0000  0.0000  0.0000
  975WWW      C  975   3.944   7.149  49.853  0.0000  0.0000  0.0000
  976WWW      C  976   3.944   7.641  49.853  0.0000  0.0000  0.0000
  977WWW      C  977   3.944   8.134  49.853  0.0000  0.0000  0.0000
  978WWW      C  978   3.944   8.627  49.853  0.0000  0.0000  0.0000
  979WWW      C  979   3.944   9.120  49.853  0.0000  0.0000  0.0000
  980WWW      C  980   3.944   9.614  49.853  0.0000  0.0000  0.0000
  981WWW      C  981   4.437   0.246  49.853  0.0000  0.0000  0.0000
  982WWW      C  982   4.437   0.740  49.853  0.0000  0.0000  0.0000
  983WWW      C  983   4.437   1.232  49.853  0.0000  0.0000  0.0000
  984WWW      C  984   4.437   1.726  49.853  0.0000  0.0000  0.0000
  985WWW      C  985   4.437   2.219  49.853  0.0000  0.0000  0.0000
  986WWW      C  986   4.437   2.712  49.853  0.0000  0.0000  0.0000
  987WWW      C  987   4.437   3.204  49.853  0.0000  0.0000  0.0000
  988WWW      C  988   4.437   3.697  49.853  0.0000  0.0000  0.0000
  989WWW      C  989   4.437   4.191  49.853  0.0000  0.0000  0.0000
  990WWW      C  990   4.437   4.683  49.853  0.0000  0.0000  0.0000
  991WWW      C  991   4.437   5.176  49.853  0.0000  0.0000  0.0000
  992WWW      C  992   4.437   5.670  49.853  0.0000  0.0000  0.0000
  993WWW      C  993   4.437   6.162  49.853  0.0000  0.0000  0.0000
  994WWW      C  994   4.437   6.655  49.853  0.0000  0.0000  0.0000
  995WWW      C  995   4.437   7.149  49.853  0.0000  0.0000  0.0000
  996WWW      C  996   4.437   7.641  49.853  0.0000  0.0000  0.0000
  997WWW      C  997   4.437   8.134  49.853  0.0000  0.0000  0.0000
  998WWW      C  998   4.437   8.627  49.853  0.0000  0.0000  0.0000
  999WWW      C  999   4.437   9.120  49.853  0.0000  0.0000  0.0000
 1000WWW      C 1000   4.437   9.614  49.853  0.0000  0.0000  0.0000
 1001WWW      C 1001   4.930   0.246  49.853  0.0000  0.0000  0.0000
 1002WWW      C 1002   4.930   0.740  49.853  0.0000  0.0000  0.0000
 1003WWW      C 1003   4.930   1.232  49.853  0.0000  0.0000  0.0000
 1004WWW      C 1004   4.930   1.726  49.853  0.0000  0.0000  0.0000
 1005WWW      C 1005   4.930   2.219  49.853  0.0000  0.0000  0.0000
 1006WWW      C 1006   4.930   2.712  49.853  0.0000  0.0000  0.0000
 1007WWW      C 1007   4.930   3.204  49.853  0.0000  0.0000  0.0000
 1008WWW      C 1008   4.930   3.697  49.853  0.0000  0.0000  0.0000
 1009WWW      C 1009   4.930   4.191  49.853  0.0000  0.0000  0.0000
 1010WWW      C 1010   4.930   4.683  49.853  0.0000  0.0000  0.0000
 1011WWW      C 1011   4.930   5.176  49.853  0.0000  0.0000  0.0000
 1012WWW      C 1012   4.930   5.670  49.853  0.0000  0.0000  0.0000
 1013WWW      C 1013   4.930   6.162  49.853  0.0000  0.0000  0.0000
 1014WWW      C 1014   4.930   6.655  49.853  0.0000  0.0000  0.0000
 1015WWW      C 1015   4.930   7.149  49.853  0.0000  0.0000  0.0000
 1016WWW      C 1016   4.930   7.641  49.853  0.0000  0.0000  0.0000
 1017WWW      C 1017   4.930   8.134  49.853  0.0000  0.0000  0.0000
 1018WWW      C 1018   4.930   8.627  49.853  0.0000  0.0000  0.0000
 1019WWW      C 1019   4.930   9.120  49.853  0.0000  0.0000  0.0000
 1020WWW      C 1020   4.930   9.614  49.853  0.0000  0.0000  0.0000
 1021WWW      C 1021   5.423   0.246  49.853  0.0000  0.0000  0.0000
 1022WWW      C 1022   5.423   0.740  49.853  0.0000  0.0000  0.0000
 1023WWW      C 1023   5.423   1.232  49.853  0.0000  0.0000  0.0000
 1024WWW      C 1024   5.423   1.726  49.853  0.0000  0.0000  0.0000
 1025WWW      C 1025   5.423   2.219  49.853  0.0000  0.0000  0.0000
 1026WWW      C 1026   5.423   2.712  49.853  0.0000  0.0000  0.0000
 1027WWW      C 1027   5.423   3.204  49.853  0.0000  0.0000  0.0000
 1028WWW      C 1028   5.423   3.697  49.853  0.0000  0.0000  0.0000
 1029WWW      C 1029   5.423   4.191  49.853  0.0000  0.0000  0.0000
 1030WWW      C 1030   5.423   4.683  49.853  0.0000  0.0000  0.0000
 1031WWW      C 1031   5.423   5.176  49.853  0.0000  0.0000  0.0000
 1032WWW      C 1032   5.423   5.670  49.853  0.0000  0.0000  0.0000
 1033WWW      C 1033   5.423   6.162  49.853  0.0000  0.0000  0.0000
 1034WWW      C 1034   5.423   6.655  49.853  0.0000  0.0000  0.0000
 1035WWW      C 1035   5.423   7.149  49.853  0.0000  0.0000  0.0000
 1036WWW      C 1036   5.423   7.641  49.853  0.0000  0.0000  0.0000
 1037WWW      C 1037   5.423   8.134  49.853  0.0000  0.0000  0.0000
 1038WWW      C 1038   5.423   8.627  49.853  0.0000  0.0000  0.0000
 1039WWW      C 1039   5.423   9.120  49.853  0.0000  0.0000  0.0000
 1040WWW      C 1040   5.423   9.614  49.853  0.0000  0.0000  0.0000
 1041WWW      C 1041   5.916   0.246  49.853  0.0000  0.0000  0.0000
 1042WWW      C 1042   5.916   0.740  49.853  0.0000  0.0000  0.0000
 1043WWW      C 1043   5.916   1.232  49.853  0.0000  0.0000  0.0000
 1044WWW      C 1044   5.916   1.726  49.853  0.0000  0.0000  0.0000
 1045WWW      C 1045   5.916   2.219  49.853  0.0000  0.0000  0.0000
 1046WWW      C 1046   5.916   2.712  49.853  0.0000  0.0000  0.0000
 1047WWW      C 1047   5.916   3.204  49.853  0.0000  0.0000  0.0000
 1048WWW      C 1048   5.916   3.697  49.853  0.0000  0.0000  0.0000
 1049WWW      C 1049   5.916   4.191  49.853  0.0000  0.0000  0.0000
 1050WWW      C 1050   5.916   4.683  49.853  0.0000  0.0000  0.0000
 1051WWW      C 1051   5.916   5.176  49.853  0.0000  0.0000  0.0000
 1052WWW      C 1052   5.916   5.670  49.853  0.0000  0.0000  0.0000
 1053WWW      C 1053   5.916   6.162  49.853  0.0000  0.0000  0.0000
 1054WWW      C 1054   5.916   6.655  49.853  0.0000  0.0000  0.0000
 1055WWW      C 1055   5.916   7.149  49.853  0.0000  0.0000  0.0000
 1056WWW      C 1056   5.916   7.641  49.853  0.0000  0.0000  0.0000
 1057WWW      C 1057   5.916   8.134  49.853  0.0000  0.0000  0.0000
 1058WWW      C 1058   5.916   8.627  49.853  0.0000  0.0000  0.0000
 1059WWW      C 1059   5.916   9.120  49.853  0.0000  0.0000  0.0000
 1060WWW      C 1060   5.916   9.614  49.853  0.0000  0.0000  0.0000
 1061WWW      C 1061   6.409   0.246  49.853  0.0000  0.0000  0.0000
 1062WWW      C 1062   6.409   0.740  49.853  0.0000  0.0000  0.0000
 1063WWW      C 1063   6.409   1.232  49.853  0.0000  0.0000  0.0000
 1064WWW      C 1064   6.409   1.726  49.853  0.0000  0.0000  0.0000
 1065WWW      C 1065   6.409   2.219  49.853  0.0000  0.0000  0.0000
 1066WWW      C 1066   6.409   2.712  49.853  0.0000  0.0000  0.0000
 1067WWW      C 1067   6.409   3.204  49.853  0.0000  0.0000  0.0000
 1068WWW      C 1068   6.409   3.697  49.853  0.0000  0.0000  0.0000
 1069WWW      C 1069   6.409   4.191  49.853  0.0000  0.0000  0.0000
 1070WWW      C 1070   6.409   4.683  49.853  0.0000  0.0000  0.0000
 1071WWW      C 1071   6.409   5.176  49.853  0.0000  0.0000  0.0000
 1072WWW      C 1072   6.409   5.670  49.853  0.0000  0.0000  0.0000
 1073WWW      C 1073   6.409   6.162  49.853  0.0000  0.0000  0.0000
 1074WWW      C 1074   6.409   6.655  49.853  0.0000  0.0000  0.0000
 1075WWW      C 1075   6.409   7.149  49.853  0.0000  0.0000  0.0000
 1076WWW      C 1076   6.409   7.641  49.853  0.0000  0.0000  0.0000
 1077WWW      C 1077   6.409   8.134  49.853  0.0000  0.0000  0.0000
 1078WWW      C 1078   6.409   8.627  49.853  0.0000  0.0000  0.0000
 1079WWW      C 1079   6.409   9.120  49.853  0.0000  0.0000  0.0000
 1080WWW      C 1080   6.409   9.614  49.853  0.0000  0.0000  0.0000
 1081WWW      C 1081   6.902   0.246  49.853  0.0000  0.0000  0.0000
 1082WWW      C 1082   6.902   0.740  49.853  0.0000  0.0000  0.0000
 1083WWW      C 1083   6.902   1.232  49.853  0.0000  0.0000  0.0000
 1084WWW      C 1084   6.902   1.726  49.853  0.0000  0.0000  0.0000
 1085WWW      C 1085   6.902   2.219  49.853  0.0000  0.0000  0.0000
 1086WWW      C 1086   6.902   2.712  49.853  0.0000  0.0000  0.0000
 1087WWW      C 1087   6.902   3.204  49.853  0.0000  0.0000  0.0000
 1088WWW      C 1088   6.902   3.697  49.853  0.0000  0.0000  0.0000
 1089WWW      C 1089   6.902   4.191  49.853  0.0000  0.0000  0.0000
 1090WWW      C 1090   6.902   4.683  49.853  0.0000  0.0000  0.0000
 1091WWW      C 1091   6.902   5.176  49.853  0.0000  0.0000  0.0000
 1092WWW      C 1092   6.902   5.670  49.853  0.0000  0.0000  0.0000
 1093WWW      C 1093   6.902   6.162  49.853  0.0000  0.0000  0.0000
 1094WWW      C 1094   6.902   6.655  49.853  0.0000  0.0000  0.0000
 1095WWW      C 1095   6.902   7.149  49.853  0.0000  0.0000  0.0000
 1096WWW      C 1096   6.902   7.641  49.853  0.0000  0.0000  0.0000
 1097WWW      C 1097   6.902   8.134  49.853  0.0000  0.0000  0.0000
 1098WWW      C 1098   6.902   8.627  49.853  0.0000  0.0000  0.0000
 1099WWW      C 1099   6.902   9.120  49.853  0.0000  0.0000  0.0000
 1100WWW      C 1100   6.902   9.614  49.853  0.0000  0.0000  0.0000
 1101WWW      C 1101   7.395   0.246  49.853  0.0000  0.0000  0.0000
 1102WWW      C 1102   7.395   0.740  49.853  0.0000  0.0000  0.0000
 1103WWW      C 1103   7.395   1.232  49.853  0.0000  0.0000  0.0000
 1104WWW      C 1104   7.395   1.726  49.853  0.0000  0.0000  0.0000
 1105WWW      C 1105   7.395   2.219  49.853  0.0000  0.0000  0.0000
 1106WWW      C 1106   7.395   2.712  49.853  0.0000  0.0000  0.0000
 1107WWW      C 1107   7.395   3.204  49.853  0.0000  0.0000  0.0000
 1108WWW      C 1108   7.395   3.697  49.853  0.0000  0.0000  0.0000
 1109WWW      C 1109   7.395   4.191  49.853  0.0000  0.0000  0.0000
 1110WWW      C 1110   7.395   4.683  49.853  0.0000  0.0000  0.0000
 1111WWW      C 1111   7.395   5.176  49.853  0.0000  0.0000  0.0000
 1112WWW      C 1112   7.395   5.670  49.853  0.0000  0.0000  0.0000
 1113WWW      C 1113   7.395   6.162  49.853  0.0000  0.0000  0.0000
 1114WWW      C 1114   7.395   6.655  49.853  0.0000  0.0000  0.0000
 1115WWW      C 1115   7.395   7.149  49.853  0.0000  0.0000  0.0000
 1116WWW      C 1116   7.395   7.641  49.853  0.0000  0.0000  0.0000
 1117WWW      C 1117   7.395   8.134  49.853  0.0000  0.0000  0.0000
 1118WWW      C 1118   7.395   8.627  49.853  0.0000  0.0000  0.0000
 1119WWW      C 1119   7.395   9.120  49.853  0.0000  0.0000  0.0000
 1120WWW      C 1120   7.395   9.614  49.853  0.0000  0.0000  0.0000
 1121WWW      C 1121   7.888   0.246  49.853  0.0000  0.0000  0.0000
 1122WWW      C 1122   7.888   0.740  49.853  0.0000  0.0000  0.0000
 1123WWW      C 1123   7.888   1.232  49.853  0.0000  0.0000  0.0000
 1124WWW      C 1124   7.888   1.726  49.853  0.0000  0.0000  0.0000
 1125WWW      C 1125   7.888   2.219  49.853  0.0000  0.0000  0.0000
 1126WWW      C 1126   7.888   2.712  49.853  0.0000  0.0000  0.0000
 1127WWW      C 1127   7.888   3.204  49.853  0.0000  0.0000  0.0000
 1128WWW      C 1128   7.888   3.697  49.853  0.0000  0.0000  0.0000
 1129WWW      C 1129   7.888   4.191  49.853  0.0000  0.0000  0.0000
 1130WWW      C 1130   7.888   4.683  49.853  0.0000  0.0000  0.0000
 1131WWW      C 1131   7.888   5.176  49.853  0.0000  0.0000  0.0000
 1132WWW      C 1132   7.888   5.670  49.853  0.0000  0.0000  0.0000
 1133WWW      C 1133   7.888   6.162  49.853  0.0000  0.0000  0.0000
 1134WWW      C 1134   7.888   6.655  49.853  0.0000  0.0000  0.0000
 1135WWW      C 1135   7.888   7.149  49.853  0.0000  0.0000  0.0000
 1136WWW      C 1136   7.888   7.641  49.853  0.0000  0.0000  0.0000
 1137WWW      C 1137   7.888   8.134  49.853  0.0000  0.0000  0.0000
 1138WWW      C 1138   7.888   8.627  49.853  0.0000  0.0000  0.0000
 1139WWW      C 1139   7.888   9.120  49.853  0.0000  0.0000  0.0000
 1140WWW      C 1140   7.888   9.614  49.853  0.0000  0.0000  0.0000
 1141WWW      C 1141   8.381   0.246  49.853  0.0000  0.0000  0.0000
 1142WWW      C 1142   8.381   0.740  49.853  0.0000  0.0000  0.0000
 1143WWW      C 1143   8.381   1.232  49.853  0.0000  0.0000  0.0000
 1144WWW      C 1144   8.381   1.726  49.853  0.0000  0.0000  0.0000
 1145WWW      C 1145   8.381   2.219  49.853  0.0000  0.0000  0.0000
 1146WWW      C 1146   8.381   2.712  49.853  0.0000  0.0000  0.0000
 1147WWW      C 1147   8.381   3.204  49.853  0.0000  0.0000  0.0000
 1148WWW      C 1148   8.381   3.697  49.853  0.0000  0.0000  0.0000
 1149WWW      C 1149   8.381   4.191  49.853  0.0000  0.0000  0.0000
 1150WWW      C 1150   8.381   4.683  49.853  0.0000  0.0000  0.0000
 1151WWW      C 1151   8.381   5.176  49.853  0.0000  0.0000  0.0000
 1152WWW      C 1152   8.381   5.670  49.853  0.0000  0.0000  0.0000
 1153WWW      C 1153   8.381   6.162  49.853  0.0000  0.0000  0.0000
 1154WWW      C 1154   8.381   6.655  49.853  0.0000  0.0000  0.0000
 1155WWW      C 1155   8.381   7.149  49.853  0.0000  0.0000  0.0000
 1156WWW      C 1156   8.381   7.641  49.853  0.0000  0.0000  0.0000
 1157WWW      C 1157   8.381   8.134  49.853  0.0000  0.0000  0.0000
 1158WWW      C 1158   8.381   8.627  49.853  0.0000  0.0000  0.0000
 1159WWW      C 1159   8.381   9.120  49.853  0.0000  0.0000  0.0000
 1160WWW      C 1160   8.381   9.614  49.853  0.0000  0.0000  0.0000
 1161WWW      C 1161   8.874   0.246  49.853  0.0000  0.0000  0.0000
 1162WWW      C 1162   8.874   0.740  49.853  0.0000  0.0000  0.0000
 1163WWW      C 1163   8.874   1.232  49.853  0.0000  0.0000  0.0000
 1164WWW      C 1164   8.874   1.726  49.853  0.0000  0.0000  0.0000
 1165WWW      C 1165   8.874   2.219  49.853  0.0000  0.0000  0.0000
 1166WWW      C 1166   8.874   2.712  49.853  0.0000  0.0000  0.0000
 1167WWW      C 1167   8.874   3.204  49.853  0.0000  0.0000  0.0000
 1168WWW      C 1168   8.874   3.697  49.853  0.0000  0.0000  0.0000
 1169WWW      C 1169   8.874   4.191  49.853  0.0000  0.0000  0.0000
 1170WWW      C 1170   8.874   4.683  49.853  0.0000  0.0000  0.0000
 1171WWW      C 1171   8.874   5.176  49.853  0.0000  0.0000  0.0000
 1172WWW      C 1172   8.874   5.670  49.853  0.0000  0.0000  0.0000
 1173WWW      C 1173   8.874   6.162  49.853  0.0000  0.0000  0.0000
 1174WWW      C 1174   8.874   6.655  49.853  0.0000  0.0000  0.0000
 1175WWW      C 1175   8.874   7.149  49.853  0.0000  0.0000  0.0000
 1176WWW      C 1176   8.874   7.641  49.853  0.0000  0.0000  0.0000
 1177WWW      C 1177   8.874   8.134  49.853  0.0000  0.0000  0.0000
 1178WWW      C 1178   8.874   8.627  49.853  0.0000  0.0000  0.0000
 1179WWW      C 1179   8.874   9.120  49.853  0.0000  0.0000  0.0000
 1180WWW      C 1180   8.874   9.614  49.853  0.0000  0.0000  0.0000
 1181WWW      C 1181   9.367   0.246  49.853  0.0000  0.0000  0.0000
 1182WWW      C 1182   9.367   0.740  49.853  0.0000  0.0000  0.0000
 1183WWW      C 1183   9.367   1.232  49.853  0.0000  0.0000  0.0000
 1184WWW      C 1184   9.367   1.726  49.853  0.0000  0.0000  0.0000
 1185WWW      C 1185   9.367   2.219  49.853  0.0000  0.0000  0.0000
 1186WWW      C 1186   9.367   2.712  49.853  0.0000  0.0000  0.0000
 1187WWW      C 1187   9.367   3.204  49.853  0.0000  0.0000  0.0000
 1188WWW      C 1188   9.367   3.697  49.853  0.0000  0.0000  0.0000
 1189WWW      C 1189   9.367   4.191  49.853  0.0000  0.0000  0.0000
 1190WWW      C 1190   9.367   4.683  49.853  0.0000  0.0000  0.0000
 1191WWW      C 1191   9.367   5.176  49.853  0.0000  0.0000  0.0000
 1192WWW      C 1192   9.367   5.670  49.853  0.0000  0.0000  0.0000
 1193WWW      C 1193   9.367   6.162  49.853  0.0000  0.0000  0.0000
 1194WWW      C 1194   9.367   6.655  49.853  0.0000  0.0000  0.0000
 1195WWW      C 1195   9.367   7.149  49.853  0.0000  0.0000  0.0000
 1196WWW      C 1196   9.367   7.641  49.853  0.0000  0.0000  0.0000
 1197WWW      C 1197   9.367   8.134  49.853  0.0000  0.0000  0.0000
 1198WWW      C 1198   9.367   8.627  49.853  0.0000  0.0000  0.0000
 1199WWW      C 1199   9.367   9.120  49.853  0.0000  0.0000  0.0000
 1200WWW      C 1200   9.367   9.614  49.853  0.0000  0.0000  0.0000
 1201WWW      C 1201   0.246   0.246  49.607  0.0000  0.0000  0.0000
 1202WWW      C 1202   0.246   0.740  49.607  0.0000  0.0000  0.0000
 1203WWW      C 1203   0.246   1.232  49.607  0.0000  0.0000  0.0000
 1204WWW      C 1204   0.246   1.726  49.607  0.0000  0.0000  0.0000
 1205WWW      C 1205   0.246   2.219  49.607  0.0000  0.0000  0.0000
 1206WWW      C 1206   0.246   2.712  49.607  0.0000  0.0000  0.0000
 1207WWW      C 1207   0.246   3.204  49.607  0.0000  0.0000  0.0000
 1208WWW      C 1208   0.246   3.697  49.607  0.0000  0.0000  0.0000
 1209WWW      C 1209   0.246   4.191  49.607  0.0000  0.0000  0.0000
 1210WWW      C 1210   0.246   4.683  49.607  0.0000  0.0000  0.0000
 1211WWW      C 1211   0.246   5.176  49.607  0.0000  0.0000  0.0000
 1212WWW      C 1212   0.246   5.670  49.607  0.0000  0.0000  0.0000
 1213WWW      C 1213   0.246   6.162  49.607  0.0000  0.0000  0.0000
 1214WWW      C 1214   0.246   6.655  49.607  0.0000  0.0000  0.0000
 1215WWW      C 1215   0.246   7.149  49.607  0.0000  0.0000  0.0000
 1216WWW      C 1216   0.246   7.641  49.607  0.0000  0.0000  0.0000
 1217WWW      C 1217   0.246   8.134  49.607  0.0000  0.0000  0.0000
 1218WWW      C 1218   0.246   8.627  49.607  0.0000  0.0000  0.0000
 1219WWW      C 1219   0.246   9.120  49.607  0.0000  0.0000  0.0000
 1220WWW      C 1220   0.246   9.614  49.607  0.0000  0.0000  0.0000
 1221WWW      C 1221   0.740   0.246  49.607  0.0000  0.0000  0.0000
 1222WWW      C 1222   0.740   0.740  49.607  0.0000  0.0000  0.0000
 1223WWW      C 1223   0.740   1.232  49.607  0.0000  0.0000  0.0000
 1224WWW      C 1224   0.740   1.726  49.607  0.0000  0.0000  0.0000
 1225WWW      C 1225   0.740   2.219  49.607  0.0000  0.0000  0.0000
 1226WWW      C 1226   0.740   2.712  49.607  0.0000  0.0000  0.0000
 1227WWW      C 1227   0.740   3.204  49.607  0.0000  0.0000  0.0000
 1228WWW      C 1228   0.740   3.697  49.607  0.0000  0.0000  0.0000
 1229WWW      C 1229   0.740   4.191  49.607  0.0000  0.0000  0.0000
 1230WWW      C 1230   0.740   4.683  49.607  0.0000  0.0000  0.0000
 1231WWW      C 1231   0.740   5.176  49.607  0.0000  0.0000  0.0000
 1232WWW      C 1232   0.740   5.670  49.607  0.0000  0.0000  0.0000
 1233WWW      C 1233   0.740   6.162  49.607  0.0000  0.0000  0.0000
 1234WWW      C 1234   0.740   6.655  49.607  0.0000  0.0000  0.0000
 1235WWW      C 1235   0.740   7.149  49.607  0.0000  0.0000  0.0000
 1236WWW      C 1236   0.740   7.641  49.607  0.0000  0.0000  0.0000
 1237WWW      C 1237   0.740   8.134  49.607  0.0000  0.0000  0.0000
 1238WWW      C 1238   0.740   8.627  49.607  0.0000  0.0000  0.0000
 1239WWW      C 1239   0.740   9.120  49.607  0.0000  0.0000  0.0000
 1240WWW      C 1240   0.740   9.614  49.607  0.0000  0.0000  0.0000
 1241WWW      C 1241   1.232   0.246  49.607  0.0000  0.0000  0.0000
 1242WWW      C 1242   1.232   0.740  49.607  0.0000  0.0000  0.0000
 1243WWW      C 1243   1.232   1.232  49.607  0.0000  0.0000  0.0000
 1244WWW      C 1244   1.232   1.726  49.607  0.0000  0.0000  0.0000
 1245WWW      C 1245   1.232   2.219  49.607  0.0000  0.0000  0.0000
 1246WWW      C 1246   1.232   2.712  49.607  0.0000  0.0000  0.0000
 1247WWW      C 1247   1.232   3.204  49.607  0.0000  0.0000  0.0000
 1248WWW      C 1248   1.232   3.697  49.607  0.0000  0.0000  0.0000
 1249WWW      C 1249   1.232   4.191  49.607  0.0000  0.0000  0.0000
 1250WWW      C 1250   1.232   4.683  49.607  0.0000  0.0000  0.0000
 1251WWW      C 1251   1.232   5.176  49.607  0.0000  0.0000  0.0000
 1252WWW      C 1252   1.232   5.670  49.607  0.0000  0.0000  0.0000
 1253WWW      C 1253   1.232   6.162  49.607  0.0000  0.0000  0.0000
 1254WWW      C 1254   1.232   6.655  49.607  0.0000  0.0000  0.0000
 1255WWW      C 1255   1.232   7.149  49.607  0.0000  0.0000  0.0000
 1256WWW      C 1256   1.232   7.641  49.607  0.0000  0.0000  0.0000
 1257WWW      C 1257   1.232   8.134  49.607  0.0000  0.0000  0.0000
 1258WWW      C 1258   1.232   8.627  49.607  0.0000  0.0000  0.0000
 1259WWW      C 1259   1.232   9.120  49.607  0.0000  0.0000  0.0000
 1260WWW      C 1260   1.232   9.614  49.607  0.0000  0.0000  0.0000
 1261WWW      C 1261   1.726   0.246  49.607  0.0000  0.0000  0.0000
 1262WWW      C 1262   1.726   0.740  49.607  0.0000  0.0000  0.0000
 1263WWW      C 1263   1.726   1.232  49.607  0.0000  0.0000  0.0000
 1264WWW      C 1264   1.726   1.726  49.607  0.0000  0.0000  0.0000
 1265WWW      C 1265   1.726   2.219  49.607  0.0000  0.0000  0.0000
 1266WWW      C 1266   1.726   2.712  49.607  0.0000  0.0000  0.0000
 1267WWW      C 1267   1.726   3.204  49.607  0.0000  0.0000  0.0000
 1268WWW      C 1268   1.726   3.697  49.607  0.0000  0.0000  0.0000
 1269WWW      C 1269   1.726   4.191  49.607  0.0000  0.0000  0.0000
 1270WWW      C 1270   1.726   4.683  49.607  0.0000  0.0000  0.0000
 1271WWW      C 1271   1.726   5.176  49.607  0.0000  0.0000  0.0000
 1272WWW      C 1272   1.726   5.670  49.607  0.0000  0.0000  0.0000
 1273WWW      C 1273   1.726   6.162  49.607  0.0000  0.0000  0.0000
 1274WWW      C 1274   1.726   6.655  49.607  0.0000  0.0000  0.0000
 1275WWW      C 1275   1.726   7.149  49.607  0.0000  0.0000  0.0000
 1276WWW      C 1276   1.726   7.641  49.607  0.0000  0.0000  0.0000
 1277WWW      C 1277   1.726   8.134  49.607  0.0000  0.0000  0.0000
 1278WWW      C 1278   1.726   8.627  49.607  0.0000  0.0000  0.0000
 1279WWW      C 1279   1.726   9.120  49.607  0.0000  0.0000  0.0000
 1280WWW      C 1280   1.726   9.614  49.607  0.0000  0.0000  0.0000
 1281WWW      C 1281   2.219   0.246  49.607  0.0000  0.0000  0.0000
 1282WWW      C 1282   2.219   0.740  49.607  0.0000  0.0000  0.0000
 1283WWW      C 1283   2.219   1.232  49.607  0.0000  0.0000  0.0000
 1284WWW      C 1284   2.219   1.726  49.607  0.0000  0.0000  0.0000
 1285WWW      C 1285   2.219   2.219  49.607  0.0000  0.0000  0.0000
 1286WWW      C 1286   2.219   2.712  49.607  0.0000  0.0000  0.0000
 1287WWW      C 1287   2.219   3.204  49.607  0.0000  0.0000  0.0000
 1288WWW      C 1288   2.219   3.697  49.607  0.0000  0.0000  0.0000
 1289WWW      C 1289   2.219   4.191  49.607  0.0000  0.0000  0.0000
 1290WWW      C 1290   2.219   4.683  49.607  0.0000  0.0000  0.0000
 1291WWW      C 1291   2.219   5.176  49.607  0.0000  0.0000  0.0000
 1292WWW      C 1292   2.219   5.670  49.607  0.0000  0.0000  0.0000
 1293WWW      C 1293   2.219   6.162  49.607  0.0000  0.0000  0.0000
 1294WWW      C 1294   2.219   6.655  49.607  0.0000  0.0000  0.0000
 1295WWW      C 1295   2.219   7.149  49.607  0.0000  0.0000  0.0000
 1296WWW      C 1296   2.219   7.641  49.607  0.0000  0.0000  0.0000
 1297WWW      C 1297   2.219   8.134  49.607  0.0000  0.0000  0.0000
 1298WWW      C 1298   2.219   8.627  49.607  0.0000  0.0000  0.0000
 1299WWW      C 1299   2.219   9.120  49.607  0.0000  0.0000  0.0000
 1300WWW      C 1300   2.219   9.614  49.607  0.0000  0.0000  0.0000
 1301WWW      C 1301   2.712   0.246  49.607  0.0000  0.0000  0.0000
 1302WWW      C 1302   2.712   0.740  49.607  0.0000  0.0000  0.0000
 1303WWW      C 1303   2.712   1.232  49.607  0.0000  0.0000  0.0000
 1304WWW      C 1304   2.712   1.726  49.607  0.0000  0.0000  0.0000
 1305WWW      C 1305   2.712   2.219  49.607  0.0000  0.0000  0.0000
 1306WWW      C 1306   2.712   2.712  49.607  0.0000  0.0000  0.0000
 1307WWW      C 1307   2.712   3.204  49.607  0.0000  0.0000  0.0000
 1308WWW      C 1308   2.712   3.697  49.607  0.0000  0.0000  0.0000
 1309WWW      C 1309   2.712   4.191  49.607  0.0000  0.0000  0.0000
 1310WWW      C 1310   2.712   4.683  49.607  0.0000  0.0000  0.0000
 1311WWW      C 1311   2.712   5.176  49.607  0.0000  0.0000  0.0000
 1312WWW      C 1312   2.712   5.670  49.607  0.0000  0.0000  0.0000
 1313WWW      C 1313   2.712   6.162  49.607  0.0000  0.0000  0.0000
 1314WWW      C 1314   2.712   6.655  49.607  0.0000  0.0000  0.0000
 1315WWW      C 1315   2.712   7.149  49.607  0.0000  0.0000  0.0000
 1316WWW      C 1316   2.712   7.641  49.607  0.0000  0.0000  0.0000
 1317WWW      C 1317   2.712   8.134  49.607  0.0000  0.0000  0.0000
 1318WWW      C 1318   2.712   8.627  49.607  0.0000  0.0000  0.0000
 1319WWW      C 1319   2.712   9.120  49.607  0.0000  0.0000  0.0000
 1320WWW      C 1320   2.712   9.614  49.607  0.0000  0.0000  0.0000
 1321WWW      C 1321   3.204   0.246  49.607  0.0000  0.0000  0.0000
 1322WWW      C 1322   3.204   0.740  49.607  0.0000  0.0000  0.0000
 1323WWW      C 1323   3.204   1.232  49.607  0.0000  0.0000  0.0000
 1324WWW      C 1324   3.204   1.726  49.607  0.0000  0.0000  0.0000
 1325WWW      C 1325   3.204   2.219  49.607  0.0000  0.0000  0.0000
 1326WWW      C 1326   3.204   2.712  49.607  0.0000  0.0000  0.0000
 1327WWW      C 1327   3.204   3.204  49.607  0.0000  0.0000  0.0000
 1328WWW      C 1328   3.204   3.697  49.607  0.0000  0.0000  0.0000
 1329WWW      C 1329   3.204   4.191  49.607  0.0000  0.0000  0.0000
 1330WWW      C 1330   3.204   4.683  49.607  0.0000  0.0000  0.0000
 1331WWW      C 1331   3.204   5.176  49.607  0.0000  0.0000  0.0000
 1332WWW      C 1332   3.204   5.670  49.607  0.0000  0.0000  0.0000
 1333WWW      C 1333   3.204   6.162  49.607  0.0000  0.0000  0.0000
 1334WWW      C 1334   3.204   6.655  49.607  0.0000  0.0000  0.0000
 1335WWW      C 1335   3.204   7.149  49.607  0.0000  0.0000  0.0000
 1336WWW      C 1336   3.204   7.641  49.607  0.0000  0.0000  0.0000
 1337WWW      C 1337   3.204   8.134  49.607  0.0000  0.0000  0.0000
 1338WWW      C 1338   3.204   8.627  49.607  0.0000  0.0000  0.0000
 1339WWW      C 1339   3.204   9.120  49.607  0.0000  0.0000  0.0000
 1340WWW      C 1340   3.204   9.614  49.607  0.0000  0.0000  0.0000
 1341WWW      C 1341   3.697   0.246  49.607  0.0000  0.0000  0.0000
 1342WWW      C 1342   3.697   0.740  49.607  0.0000  0.0000  0.0000
 1343WWW      C 1343   3.697   1.232  49.607  0.0000  0.0000  0.0000
 1344WWW      C 1344   3.697   1.726  49.607  0.0000  0.0000  0.0000
 1345WWW      C 1345   3.697   2.219  49.607  0.0000  0.0000  0.0000
 1346WWW      C 1346   3.697   2.712  49.607  0.0000  0.0000  0.0000
 1347WWW      C 1347   3.697   3.204  49.607  0.0000  0.0000  0.0000
 1348WWW      C 1348   3.697   3.697  49.607  0.0000  0.0000  0.0000
 1349WWW      C 1349   3.697   4.191  49.607  0.0000  0.0000  0.0000
 1350WWW      C 1350   3.697   4.683  49.607  0.0000  0.0000  0.0000
 1351WWW      C 1351   3.697   5.176  49.607  0.0000  0.0000  0.0000
 1352WWW      C 1352   3.697   5.670  49.607  0.0000  0.0000  0.0000
 1353WWW      C 1353   3.697   6.162  49.607  0.0000  0.0000  0.0000
 1354WWW      C 1354   3.697   6.655  49.607  0.0000  0.0000  0.0000
 1355WWW      C 1355   3.697   7.149  49.607  0.0000  0.0000  0.0000
 1356WWW      C 1356   3.697   7.641  49.607  0.0000  0.0000  0.0000
 1357WWW      C 1357   3.697   8.134  49.607  0.0000  0.0000  0.0000
 1358WWW      C 1358   3.697   8.627  49.607  0.0000  0.0000  0.0000
 1359WWW      C 1359   3.697   9.120  49.607  0.0000  0.0000  0.0000
 1360WWW      C 1360   3.697   9.614  49.607  0.0000  0.0000  0.0000
 1361WWW      C 1361   4.191   0.246  49.607  0.0000  0.0000  0.0000
 1362WWW      C 1362   4.191   0.740  49.607  0.0000  0.0000  0.0000
 1363WWW      C 1363   4.191   1.232  49.607  0.0000  0.0000  0.0000
 1364WWW      C 1364   4.191   1.726  49.607  0.0000  0.0000  0.0000
 1365WWW      C 1365   4.191   2.219  49.607  0.0000  0.0000  0.0000
 1366WWW      C 1366   4.191   2.712  49.607  0.0000  0.0000  0.0000
 1367WWW      C 1367   4.191   3.204  49.607  0.0000  0.0000  0.0000
 1368WWW      C 1368   4.191   3.697  49.607  0.0000  0.0000  0.0000
 1369WWW      C 1369   4.191   4.191  49.607  0.0000  0.0000  0.0000
 1370WWW      C 1370   4.191   4.683  49.607  0.0000  0.0000  0.0000
 1371WWW      C 1371   4.191   5.176  49.607  0.0000  0.0000  0.0000
 1372WWW      C 1372   4.191   5.670  49.607  0.0000  0.0000  0.0000
 1373WWW      C 1373   4.191   6.162  49.607  0.0000  0.0000  0.0000
 1374WWW      C 1374   4.191   6.655  49.607  0.0000  0.0000  0.0000
 1375WWW      C 1375   4.191   7.149  49.607  0.0000  0.0000  0.0000
 1376WWW      C 1376   4.191   7.641  49.607  0.0000  0.0000  0.0000
 1377WWW      C 1377   4.191   8.134  49.607  0.0000  0.0000  0.0000
 1378WWW      C 1378   4.191   8.627  49.607  0.0000  0.0000  0.0000
 1379WWW      C 1379   4.191   9.120  49.607  0.0000  0.0000  0.0000
 1380WWW      C 1380   4.191   9.614  49.607  0.0000  0.0000  0.0000
 1381WWW      C 1381   4.683   0.246  49.607  0.0000  0.0000  0.0000
 1382WWW      C 1382   4.683   0.740  49.607  0.0000  0.0000  0.0000
 1383WWW      C 1383   4.683   1.232  49.607  0.0000  0.0000  0.0000
 1384WWW      C 1384   4.683   1.726  49.607  0.0000  0.0000  0.0000
 1385WWW      C 1385   4.683   2.219  49.607  0.0000  0.0000  0.0000
 1386WWW      C 1386   4.683   2.712  49.607  0.0000  0.0000  0.0000
 1387WWW      C 1387   4.683   3.204  49.607  0.0000  0.0000  0.0000
 1388WWW      C 1388   4.683   3.697  49.607  0.0000  0.0000  0.0000
 1389WWW      C 1389   4.683   4.191  49.607  0.0000  0.0000  0.0000
 1390WWW      C 1390   4.683   4.683  49.607  0.0000  0.0000  0.0000
 1391WWW      C 1391   4.683   5.176  49.607  0.0000  0.0000  0.0000
 1392WWW      C 1392   4.683   5.670  49.607  0.0000  0.0000  0.0000
 1393WWW      C 1393   4.683   6.162  49.607  0.0000  0.0000  0.0000
 1394WWW      C 1394   4.683   6.655  49.607  0.0000  0.0000  0.0000
 1395WWW      C 1395   4.683   7.149  49.607  0.0000  0.0000  0.0000
 1396WWW      C 1396   4.683   7.641  49.607  0.0000  0.0000  0.0000
 1397WWW      C 1397   4.683   8.134  49.607  0.0000  0.0000  0.0000
 1398WWW      C 1398   4.683   8.627  49.607  0.0000  0.0000  0.0000
 1399WWW      C 1399   4.683   9.120  49.607  0.0000  0.0000  0.0000
 1400WWW      C 1400   4.683   9.614  49.607  0.0000  0.0000  0.0000
 1401WWW      C 1401   5.176   0.246  49.607  0.0000  0.0000  0.0000
 1402WWW      C 1402   5.176   0.740  49.607  0.0000  0.0000  0.0000
 1403WWW      C 1403   5.176   1.232  49.607  0.0000  0.0000  0.0000
 1404WWW      C 1404   5.176   1.726  49.607  0.0000  0.0000  0.0000
 1405WWW      C 1405   5.176   2.219  49.607  0.0000  0.0000  0.0000
 1406WWW      C 1406   5.176   2.712  49.607  0.0000  0.0000  0.0000
 1407WWW      C 1407   5.176   3.204  49.607  0.0000  0.0000  0.0000
 1408WWW      C 1408   5.176   3.697  49.607  0.0000  0.0000  0.0000
 1409WWW      C 1409   5.176   4.191  49.607  0.0000  0.0000  0.0000
 1410WWW      C 1410   5.176   4.683  49.607  0.0000  0.0000  0.0000
 1411WWW      C 1411   5.176   5.176  49.607  0.0000  0.0000  0.0000
 1412WWW      C 1412   5.176   5.670  49.607  0.0000  0.0000  0.0000
 1413WWW      C 1413   5.176   6.162  49.607  0.0000  0.0000  0.0000
 1414WWW      C 1414   5.176   6.655  49.607  0.0000  0.0000  0.0000
 1415WWW      C 1415   5.176   7.149  49.607  0.0000  0.0000  0.0000
 1416WWW      C 1416   5.176   7.641  49.607  0.0000  0.0000  0.0000
 1417WWW      C 1417   5.176   8.134  49.607  0.0000  0.0000  0.0000
 1418WWW      C 1418   5.176   8.627  49.607  0.0000  0.0000  0.0000
 1419WWW      C 1419   5.176   9.120  49.607  0.0000  0.0000  0.0000
 1420WWW      C 1420   5.176   9.614  49.607  0.0000  0.0000  0.0000
 1421WWW      C 1421   5.670   0.246  49.607  0.0000  0.0000  0.0000
 1422WWW      C 1422   5.670   0.740  49.607  0.0000  0.0000  0.0000
 1423WWW      C 1423   5.670   1.232  49.607  0.0000  0.0000  0.0000
 1424WWW      C 1424   5.670   1.726  49.607  0.0000  0.0000  0.0000
 1425WWW      C 1425   5.670   2.219  49.607  0.0000  0.0000  0.0000
 1426WWW      C 1426   5.670   2.712  49.607  0.0000  0.0000  0.0000
 1427WWW      C 1427   5.670   3.204  49.607  0.0000  0.0000  0.0000
 1428WWW      C 1428   5.670   3.697  49.607  0.0000  0.0000  0.0000
 1429WWW      C 1429   5.670   4.191  49.607  0.0000  0.0000  0.0000
 1430WWW      C 1430   5.670   4.683  49.607  0.0000  0.0000  0.0000
 1431WWW      C 1431   5.670   5.176  49.607  0.0000  0.0000  0.0000
 1432WWW      C 1432   5.670   5.670  49.607  0.0000  0.0000  0.0000
 1433WWW      C 1433   5.670   6.162  49.607  0.0000  0.0000  0.0000
 1434WWW      C 1434   5.670   6.655  49.607  0.0000  0.0000  0.0000
 1435WWW      C 1435   5.670   7.149  49.607  0.0000  0.0000  0.0000
 1436WWW      C 1436   5.670   7.641  49.607  0.0000  0.0000  0.0000
 1437WWW      C 1437   5.670   8.134  49.607  0.0000  0.0000  0.0000
 1438WWW      C 1438   5.670   8.627  49.607  0.0000  0.0000  0.0000
 1439WWW      C 1439   5.670   9.120  49.607  0.0000  0.0000  0.0000
 1440WWW      C 1440   5.670   9.614  49.607  0.0000  0.0000  0.0000
 1441WWW      C 1441   6.162   0.246  49.607  0.0000  0.0000  0.0000
 1442WWW      C 1442   6.162   0.740  49.607  0.0000  0.0000  0.0000
 1443WWW      C 1443   6.162   1.232  49.607  0.0000  0.0000  0.0000
 1444WWW      C 1444   6.162   1.726  49.607  0.0000  0.0000  0.0000
 1445WWW      C 1445   6.162   2.219  49.607  0.0000  0.0000  0.0000
 1446WWW      C 1446   6.162   2.712  49.607  0.0000  0.0000  0.0000
 1447WWW      C 1447   6.162   3.204  49.607  0.0000  0.0000  0.0000
 1448WWW      C 1448   6.162   3.697  49.607  0.0000  0.0000  0.0000
 1449WWW      C 1449   6.162   4.191  49.607  0.0000  0.0000  0.0000
 1450WWW      C 1450   6.162   4.683  49.607  0.0000  0.0000  0.0000
 1451WWW      C 1451   6.162   5.176  49.607  0.0000  0.0000  0.0000
 1452WWW      C 1452   6.162   5.670  49.607  0.0000  0.0000  0.0000
 1453WWW      C 1453   6.162   6.162  49.607  0.0000  0.0000  0.0000
 1454WWW      C 1454   6.162   6.655  49.607  0.0000  0.0000  0.0000
 1455WWW      C 1455   6.162   7.149  49.607  0.0000  0.0000  0.0000
 1456WWW      C 1456   6.162   7.641  49.607  0.0000  0.0000  0.0000
 1457WWW      C 1457   6.162   8.134  49.607  0.0000  0.0000  0.0000
 1458WWW      C 1458   6.162   8.627  49.607  0.0000  0.0000  0.0000
 1459WWW      C 1459   6.162   9.120  49.607  0.0000  0.0000  0.0000
 1460WWW      C 1460   6.162   9.614  49.607  0.0000  0.0000  0.0000
 1461WWW      C 1461   6.655   0.246  49.607  0.0000  0.0000  0.0000
 1462WWW      C 1462   6.655   0.740  49.607  0.0000  0.0000  0.0000
 1463WWW      C 1463   6.655   1.232  49.607  0.0000  0.0000  0.0000
 1464WWW      C 1464   6.655   1.726  49.607  0.0000  0.0000  0.0000
 1465WWW      C 1465   6.655   2.219  49.607  0.0000  0.0000  0.0000
 1466WWW      C 1466   6.655   2.712  49.607  0.0000  0.0000  0.0000
 1467WWW      C 1467   6.655   3.204  49.607  0.0000  0.0000  0.0000
 1468WWW      C 1468   6.655   3.697  49.607  0.0000  0.0000  0.0000
 1469WWW      C 1469   6.655   4.191  49.607  0.0000  0.0000  0.0000
 1470WWW      C 1470   6.655   4.683  49.607  0.0000  0.0000  0.0000
 1471WWW      C 1471   6.655   5.176  49.607  0.0000  0.0000  0.0000
 1472WWW      C 1472   6.655   5.670  49.607  0.0000  0.0000  0.0000
 1473WWW      C 1473   6.655   6.162  49.607  0.0000  0.0000  0.0000
 1474WWW      C 1474   6.655   6.655  49.607  0.0000  0.0000  0.0000
 1475WWW      C 1475   6.655   7.149  49.607  0.0000  0.0000  0.0000
 1476WWW      C 1476   6.655   7.641  49.607  0.0000  0.0000  0.0000
 1477WWW      C 1477   6.655   8.134  49.607  0.0000  0.0000  0.0000
 1478WWW      C 1478   6.655   8.627  49.607  0.0000  0.0000  0.0000
 1479WWW      C 1479   6.655   9.120  49.607  0.0000  0.0000  0.0000
 1480WWW      C 1480   6.655   9.614  49.607  0.0000  0.0000  0.0000
 1481WWW      C 1481   7.149   0.246  49.607  0.0000  0.0000  0.0000
 1482WWW      C 1482   7.149   0.740  49.607  0.0000  0.0000  0.0000
 1483WWW      C 1483   7.149   1.232  49.607  0.0000  0.0000  0.0000
 1484WWW      C 1484   7.149   1.726  49.607  0.0000  0.0000  0.0000
 1485WWW      C 1485   7.149   2.219  49.607  0.0000  0.0000  0.0000
 1486WWW      C 1486   7.149   2.712  49.607  0.0000  0.0000  0.0000
 1487WWW      C 1487   7.149   3.204  49.607  0.0000  0.0000  0.0000
 1488WWW      C 1488   7.149   3.697  49.607  0.0000  0.0000  0.0000
 1489WWW      C 1489   7.149   4.191  49.607  0.0000  0.0000  0.0000
 1490WWW      C 1490   7.149   4.683  49.607  0.0000  0.0000  0.0000
 1491WWW      C 1491   7.149   5.176  49.607  0.0000  0.0000  0.0000
 1492WWW      C 1492   7.149   5.670  49.607  0.0000  0.0000  0.0000
 1493WWW      C 1493   7.149   6.162  49.607  0.0000  0.0000  0.0000
 1494WWW      C 1494   7.149   6.655  49.607  0.0000  0.0000  0.0000
 1495WWW      C 1495   7.149   7.149  49.607  0.0000  0.0000  0.0000
 1496WWW      C 1496   7.149   7.641  49.607  0.0000  0.0000  0.0000
 1497WWW      C 1497   7.149   8.134  49.607  0.0000  0.0000  0.0000
 1498WWW      C 1498   7.149   8.627  49.607  0.0000  0.0000  0.0000
 1499WWW      C 1499   7.149   9.120  49.607  0.0000  0.0000  0.0000
 1500WWW      C 1500   7.149   9.614  49.607  0.0000  0.0000  0.0000
 1501WWW      C 1501   7.641   0.246  49.607  0.0000  0.0000  0.0000
 1502WWW      C 1502   7.641   0.740  49.607  0.0000  0.0000  0.0000
 1503WWW      C 1503   7.641   1.232  49.607  0.0000  0.0000  0.0000
 1504WWW      C 1504   7.641   1.726  49.607  0.0000  0.0000  0.0000
 1505WWW      C 1505   7.641   2.219  49.607  0.0000  0.0000  0.0000
 1506WWW      C 1506   7.641   2.712  49.607  0.0000  0.0000  0.0000
 1507WWW      C 1507   7.641   3.204  49.607  0.0000  0.0000  0.0000
 1508WWW      C 1508   7.641   3.697  49.607  0.0000  0.0000  0.0000
 1509WWW      C 1509   7.641   4.191  49.607  0.0000  0.0000  0.0000
 1510WWW      C 1510   7.641   4.683  49.607  0.0000  0.0000  0.0000
 1511WWW      C 1511   7.641   5.176  49.607  0.0000  0.0000  0.0000
 1512WWW      C 1512   7.641   5.670  49.607  0.0000  0.0000  0.0000
 1513WWW      C 1513   7.641   6.162  49.607  0.0000  0.0000  0.0000
 1514WWW      C 1514   7.641   6.655  49.607  0.0000  0.0000  0.0000
 1515WWW      C 1515   7.641   7.149  49.607  0.0000  0.0000  0.0000
 1516WWW      C 1516   7.641   7.641  49.607  0.0000  0.0000  0.0000
 1517WWW      C 1517   7.641   8.134  49.607  0.0000  0.0000  0.0000
 1518WWW      C 1518   7.641   8.627  49.607  0.0000  0.0000  0.0000
 1519WWW      C 1519   7.641   9.120  49.607  0.0000  0.0000  0.0000
 1520WWW      C 1520   7.641   9.614  49.607  0.0000  0.0000  0.0000
 1521WWW      C 1521   8.134   0.246  49.607  0.0000  0.0000  0.0000
 1522WWW      C 1522   8.134   0.740  49.607  0.0000  0.0000  0.0000
 1523WWW      C 1523   8.134   1.232  49.607  0.0000  0.0000  0.0000
 1524WWW      C 1524   8.134   1.726  49.607  0.0000  0.0000  0.0000
 1525WWW      C 1525   8.134   2.219  49.607  0.0000  0.0000  0.0000
 1526WWW      C 1526   8.134   2.712  49.607  0.0000  0.0000  0.0000
 1527WWW      C 1527   8.134   3.204  49.607  0.0000  0.0000  0.0000
 1528WWW      C 1528   8.134   3.697  49.607  0.0000  0.0000  0.0000
 1529WWW      C 1529   8.134   4.191  49.607  0.0000  0.0000  0.0000
 1530WWW      C 1530   8.134   4.683  49.607  0.0000  0.0000  0.0000
 1531WWW      C 1531   8.134   5.176  49.607  0.0000  0.0000  0.0000
 1532WWW      C 1532   8.134   5.670  49.607  0.0000  0.0000  0.0000
 1533WWW      C 1533   8.134   6.162  49.607  0.0000  0.0000  0.0000
 1534WWW      C 1534   8.134   6.655  49.607  0.0000  0.0000  0.0000
 1535WWW      C 1535   8.134   7.149  49.607  0.0000  0.0000  0.0000
 1536WWW      C 1536   8.134   7.641  49.607  0.0000  0.0000  0.0000
 1537WWW      C 1537   8.134   8.134  49.607  0.0000  0.0000  0.0000
 1538WWW      C 1538   8.134   8.627  49.607  0.0000  0.0000  0.0000
 1539WWW      C 1539   8.134   9.120  49.607  0.0000  0.0000  0.0000
 1540WWW      C 1540   8.134   9.614  49.607  0.0000  0.0000  0.0000
 1541WWW      C 1541   8.627   0.246  49.607  0.0000  0.0000  0.0000
 1542WWW      C 1542   8.627   0.740  49.607  0.0000  0.0000  0.0000
 1543WWW      C 1543   8.627   1.232  49.607  0.0000  0.0000  0.0000
 1544WWW      C 1544   8.627   1.726  49.607  0.0000  0.0000  0.0000
 1545WWW      C 1545   8.627   2.219  49.607  0.0000  0.0000  0.0000
 1546WWW      C 1546   8.627   2.712  49.607  0.0000  0.0000  0.0000
 1547WWW      C 1547   8.627   3.204  49.607  0.0000  0.0000  0.0000
 1548WWW      C 1548   8.627   3.697  49.607  0.0000  0.0000  0.0000
 1549WWW      C 1549   8.627   4.191  49.607  0.0000  0.0000  0.0000
 1550WWW      C 1550   8.627   4.683  49.607  0.0000  0.0000  0.0000
 1551WWW      C 1551   8.627   5.176  49.607  0.0000  0.0000  0.0000
 1552WWW      C 1552   8.627   5.670  49.607  0.0000  0.0000  0.0000
 1553WWW      C 1553   8.627   6.162  49.607  0.0000  0.0000  0.0000
 1554WWW      C 1554   8.627   6.655  49.607  0.0000  0.0000  0.0000
 1555WWW      C 1555   8.627   7.149  49.607  0.0000  0.0000  0.0000
 1556WWW      C 1556   8.627   7.641  49.607  0.0000  0.0000  0.0000
 1557WWW      C 1557   8.627   8.134  49.607  0.0000  0.0000  0.0000
 1558WWW      C 1558   8.627   8.627  49.607  0.0000  0.0000  0.0000
 1559WWW      C 1559   8.627   9.120  49.607  0.0000  0.0000  0.0000
 1560WWW      C 1560   8.627   9.614  49.607  0.0000  0.0000  0.0000
 1561WWW      C 1561   9.120   0.246  49.607  0.0000  0.0000  0.0000
 1562WWW      C 1562   9.120   0.740  49.607  0.0000  0.0000  0.0000
 1563WWW      C 1563   9.120   1.232  49.607  0.0000  0.0000  0.0000
 1564WWW      C 1564   9.120   1.726  49.607  0.0000  0.0000  0.0000
 1565WWW      C 1565   9.120   2.219  49.607  0.0000  0.0000  0.0000
 1566WWW      C 1566   9.120   2.712  49.607  0.0000  0.0000  0.0000
 1567WWW      C 1567   9.120   3.204  49.607  0.0000  0.0000  0.0000
 1568WWW      C 1568   9.120   3.697  49.607  0.0000  0.0000  0.0000
 1569WWW      C 1569   9.120   4.191  49.607  0.0000  0.0000  0.0000
 1570WWW      C 1570   9.120   4.683  49.607  0.0000  0.0000  0.0000
 1571WWW      C 1571   9.120   5.176  49.607  0.0000  0.0000  0.0000
 1572WWW      C 1572   9.120   5.670  49.607  0.0000  0.0000  0.0000
 1573WWW      C 1573   9.120   6.162  49.607  0.0000  0.0000  0.0000
 1574WWW      C 1574   9.120   6.655  49.607  0.0000  0.0000  0.0000
 1575WWW      C 1575   9.120   7.149  49.607  0.0000  0.0000  0.0000
 1576WWW      C 1576   9.120   7.641  49.607  0.0000  0.0000  0.0000
 1577WWW      C 1577   9.120   8.134  49.607  0.0000  0.0000  0.0000
 1578WWW      C 1578   9.120   8.627  49.607  0.0000  0.0000  0.0000
 1579WWW      C 1579   9.120   9.120  49.607  0.0000  0.0000  0.0000
 1580WWW      C 1580   9.120   9.614  49.607  0.0000  0.0000  0.0000
 1581WWW      C 1581   9.614   0.246  49.607  0.0000  0.0000  0.0000
 1582WWW      C 1582   9.614   0.740  49.607  0.0000  0.0000  0.0000
 1583WWW      C 1583   9.614   1.232  49.607  0.0000  0.0000  0.0000
 1584WWW      C 1584   9.614   1.726  49.607  0.0000  0.0000  0.0000
 1585WWW      C 1585   9.614   2.219  49.607  0.0000  0.0000  0.0000
 1586WWW      C 1586   9.614   2.712  49.607  0.0000  0.0000  0.0000
 1587WWW      C 1587   9.614   3.204  49.607  0.0000  0.0000  0.0000
 1588WWW      C 1588   9.614   3.697  49.607  0.0000  0.0000  0.0000
 1589WWW      C 1589   9.614   4.191  49.607  0.0000  0.0000  0.0000
 1590WWW      C 1590   9.614   4.683  49.607  0.0000  0.0000  0.0000
 1591WWW      C 1591   9.614   5.176  49.607  0.0000  0.0000  0.0000
 1592WWW      C 1592   9.614   5.670  49.607  0.0000  0.0000  0.0000
 1593WWW      C 1593   9.614   6.162  49.607  0.0000  0.0000  0.0000
 1594WWW      C 1594   9.614   6.655  49.607  0.0000  0.0000  0.0000
 1595WWW      C 1595   9.614   7.149  49.607  0.0000  0.0000  0.0000
 1596WWW      C 1596   9.614   7.641  49.607  0.0000  0.0000  0.0000
 1597WWW      C 1597   9.614   8.134  49.607  0.0000  0.0000  0.0000
 1598WWW      C 1598   9.614   8.627  49.607  0.0000  0.0000  0.0000
 1599WWW      C 1599   9.614   9.120  49.607  0.0000  0.0000  0.0000
 1600WWW      C 1600   9.614   9.614  49.607  0.0000  0.0000  0.0000
 1601WWi     Ci 1601   0.000   0.000   0.100  0.0000  0.0000  0.0000
 1602WWi     Ci 1602   0.000   0.493   0.100  0.0000  0.0000  0.0000
 1603WWi     Ci 1603   0.000   0.986   0.100  0.0000  0.0000  0.0000
 1604WWi     Ci 1604   0.000   1.479   0.100  0.0000  0.0000  0.0000
 1605WWi     Ci 1605   0.000   1.972   0.100  0.0000  0.0000  0.0000
 1606WWi     Ci 1606   0.000   2.465   0.100  0.0000  0.0000  0.0000
 1607WWi     Ci 1607   0.000   2.958   0.100  0.0000  0.0000  0.0000
 1608WWi     Ci 1608   0.000   3.451   0.100  0.0000  0.0000  0.0000
 1609WWi     Ci 1609   0.000   3.944   0.100  0.0000  0.0000  0.0000
 1610WWi     Ci 1610   0.000   4.437   0.100  0.0000  0.0000  0.0000
 1611WWi     Ci 1611   0.000   4.930   0.100  0.0000  0.0000  0.0000
 1612WWi     Ci 1612   0.000   5.423   0.100  0.0000  0.0000  0.0000
 1613WWi     Ci 1613   0.000   5.916   0.100  0.0000  0.0000  0.0000
 1614WWi     Ci 1614   0.000   6.409   0.100  0.0000  0.0000  0.0000
 1615WWi     Ci 1615   0.000   6.902   0.100  0.0000  0.0000  0.0000
 1616WWi     Ci 1616   0.000   7.395   0.100  0.0000  0.0000  0.0000
 1617WWi     Ci 1617   0.000   7.888   0.100  0.0000  0.0000  0.0000
 1618WWi     Ci 1618   0.000   8.381   0.100  0.0000  0.0000  0.0000
 1619WWi     Ci 1619   0.000   8.874   0.100  0.0000  0.0000  0.0000
 1620WWi     Ci 1620   0.000   9.367   0.100  0.0000  0.0000  0.0000
 1621WWi     Ci 1621   0.493   0.000   0.100  0.0000  0.0000  0.0000
 1622WWi     Ci 1622   0.493   0.493   0.100  0.0000  0.0000  0.0000
 1623WWi     Ci 1623   0.493   0.986   0.100  0.0000  0.0000  0.0000
 1624WWi     Ci 1624   0.493   1.479   0.100  0.0000  0.0000  0.0000
 1625WWi     Ci 1625   0.493   1.972   0.100  0.0000  0.0000  0.0000
 1626WWi     Ci 1626   0.493   2.465   0.100  0.0000  0.0000  0.0000
 1627WWi     Ci 1627   0.493   2.958   0.100  0.0000  0.0000  0.0000
 1628WWi     Ci 1628   0.493   3.451   0.100  0.0000  0.0000  0.0000
 1629WWi     Ci 1629   0.493   3.944   0.100  0.0000  0.0000  0.0000
 1630WWi     Ci 1630   0.493   4.437   0.100  0.0000  0.0000  0.0000
 1631WWi     Ci 1631   0.493   4.930   0.100  0.0000  0.0000  0.0000
 1632WWi     Ci 1632   0.493   5.423   0.100  0.0000  0.0000  0.0000
 1633WWi     Ci 1633   0.493   5.916   0.100  0.0000  0.0000  0.0000
 1634WWi     Ci 1634   0.493   6.409   0.100  0.0000  0.0000  0.0000
 1635WWi     Ci 1635   0.493   6.902   0.100  0.0000  0.0000  0.0000
 1636WWi     Ci 1636   0.493   7.395   0.100  0.0000  0.0000  0.0000
 1637WWi     Ci 1637   0.493   7.888   0.100  0.0000  0.0000  0.0000
 1638WWi     Ci 1638   0.493   8.381   0.100  0.0000  0.0000  0.0000
 1639WWi     Ci 1639   0.493   8.874   0.100  0.0000  0.0000  0.0000
 1640WWi     Ci 1640   0.493   9.367   0.100  0.0000  0.0000  0.0000
 1641WWi     Ci 1641   0.986   0.000   0.100  0.0000  0.0000  0.0000
 1642WWi     Ci 1642   0.986   0.493   0.100  0.0000  0.0000  0.0000
 1643WWi     Ci 1643   0.986   0.986   0.100  0.0000  0.0000  0.0000
 1644WWi     Ci 1644   0.986   1.479   0.100  0.0000  0.0000  0.0000
 1645WWi     Ci 1645   0.986   1.972   0.100  0.0000  0.0000  0.0000
 1646WWi     Ci 1646   0.986   2.465   0.100  0.0000  0.0000  0.0000
 1647WWi     Ci 1647   0.986   2.958   0.100  0.0000  0.0000  0.0000
 1648WWi     Ci 1648   0.986   3.451   0.100  0.0000  0.0000  0.0000
 1649WWi     Ci 1649   0.986   3.944   0.100  0.0000  0.0000  0.0000
 1650WWi     Ci 1650   0.986   4.437   0.100  0.0000  0.0000  0.0000
 1651WWi     Ci 1651   0.986   4.930   0.100  0.0000  0.0000  0.0000
 1652WWi     Ci 1652   0.986   5.423   0.100  0.0000  0.0000  0.0000
 1653WWi     Ci 1653   0.986   5.916   0.100  0.0000  0.0000  0.0000
 1654WWi     Ci 1654   0.986   6.409   0.100  0.0000  0.0000  0.0000
 1655WWi     Ci 1655   0.986   6.902   0.100  0.0000  0.0000  0.0000
 1656WWi     Ci 1656   0.986   7.395   0.100  0.0000  0.0000  0.0000
 1657WWi     Ci 1657   0.986   7.888   0.100  0.0000  0.0000  0.0000
 1658WWi     Ci 1658   0.986   8.381   0.100  0.0000  0.0000  0.0000
 1659WWi     Ci 1659   0.986   8.874   0.100  0.0000  0.0000  0.0000
 1660WWi     Ci 1660   0.986   9.367   0.100  0.0000  0.0000  0.0000
 1661WWi     Ci 1661   1.479   0.000   0.100  0.0000  0.0000  0.0000
 1662WWi     Ci 1662   1.479   0.493   0.100  0.0000  0.0000  0.0000
 1663WWi     Ci 1663   1.479   0.986   0.100  0.0000  0.0000  0.0000
 1664WWi     Ci 1664   1.479   1.479   0.100  0.0000  0.0000  0.0000
 1665WWi     Ci 1665   1.479   1.972   0.100  0.0000  0.0000  0.0000
 1666WWi     Ci 1666   1.479   2.465   0.100  0.0000  0.0000  0.0000
 1667WWi     Ci 1667   1.479   2.958   0.100  0.0000  0.0000  0.0000
 1668WWi     Ci 1668   1.479   3.451   0.100  0.0000  0.0000  0.0000
 1669WWi     Ci 1669   1.479   3.944   0.100  0.0000  0.0000  0.0000
 1670WWi     Ci 1670   1.479   4.437   0.100  0.0000  0.0000  0.0000
 1671WWi     Ci 1671   1.479   4.930   0.100  0.0000  0.0000  0.0000
 1672WWi     Ci 1672   1.479   5.423   0.100  0.0000  0.0000  0.0000
 1673WWi     Ci 1673   1.479   5.916   0.100  0.0000  0.0000  0.0000
 1674WWi     Ci 1674   1.479   6.409   0.100  0.0000  0.0000  0.0000
 1675WWi     Ci 1675   1.479   6.902   0.100  0.0000  0.0000  0.0000
 1676WWi     Ci 1676   1.479   7.395   0.100  0.0000  0.0000  0.0000
 1677WWi     Ci 1677   1.479   7.888   0.100  0.0000  0.0000  0.0000
 1678WWi     Ci 1678   1.479   8.381   0.100  0.0000  0.0000  0.0000
 1679WWi     Ci 1679   1.479   8.874   0.100  0.0000  0.0000  0.0000
 1680WWi     Ci 1680   1.479   9.367   0.100  0.0000  0.0000  0.0000
 1681WWi     Ci 1681   1.972   0.000   0.100  0.0000  0.0000  0.0000
 1682WWi     Ci 1682   1.972   0.493   0.100  0.0000  0.0000  0.0000
 1683WWi     Ci 1683   1.972   0.986   0.100  0.0000  0.0000  0.0000
 1684WWi     Ci 1684   1.972   1.479   0.100  0.0000  0.0000  0.0000
 1685WWi     Ci 1685   1.972   1.972   0.100  0.0000  0.0000  0.0000
 1686WWi     Ci 1686   1.972   2.465   0.100  0.0000  0.0000  0.0000
 1687WWi     Ci 1687   1.972   2.958   0.100  0.0000  0.0000  0.0000
 1688WWi     Ci 1688   1.972   3.451   0.100  0.0000  0.0000  0.0000
 1689WWi     Ci 1689   1.972   3.944   0.100  0.0000  0.0000  0.0000
 1690WWi     Ci 1690   1.972   4.437   0.100  0.0000  0.0000  0.0000
 1691WWi     Ci 1691   1.972   4.930   0.100  0.0000  0.0000  0.0000
 1692WWi     Ci 1692   1.972   5.423   0.100  0.0000  0.0000  0.0000
 1693WWi     Ci 1693   1.972   5.916   0.100  0.0000  0.0000  0.0000
 1694WWi     Ci 1694   1.972   6.409   0.100  0.0000  0.0000  0.0000
 1695WWi     Ci 1695   1.972   6.902   0.100  0.0000  0.0000  0.0000
 1696WWi     Ci 1696   1.972   7.395   0.100  0.0000  0.0000  0.0000
 1697WWi     Ci 1697   1.972   7.888   0.100  0.0000  0.0000  0.0000
 1698WWi     Ci 1698   1.972   8.381   0.100  0.0000  0.0000  0.0000
 1699WWi     Ci 1699   1.972   8.874   0.100  0.0000  0.0000  0.0000
 1700WWi     Ci 1700   1.972   9.367   0.100  0.0000  0.0000  0.0000
 1701WWi     Ci 1701   2.465   0.000   0.100  0.0000  0.0000  0.0000
 1702WWi     Ci 1702   2.465   0.493   0.100  0.0000  0.0000  0.0000
 1703WWi     Ci 1703   2.465   0.986   0.100  0.0000  0.0000  0.0000
 1704WWi     Ci 1704   2.465   1.479   0.100  0.0000  0.0000  0.0000
 1705WWi     Ci 1705   2.465   1.972   0.100  0.0000  0.0000  0.0000
 1706WWi     Ci 1706   2.465   2.465   0.100  0.0000  0.0000  0.0000
 1707WWi     Ci 1707   2.465   2.958   0.100  0.0000  0.0000  0.0000
 1708WWi     Ci 1708   2.465   3.451   0.100  0.0000  0.0000  0.0000
 1709WWi     Ci 1709   2.465   3.944   0.100  0.0000  0.0000  0.0000
 1710WWi     Ci 1710   2.465   4.437   0.100  0.0000  0.0000  0.0000
 1711WWi     Ci 1711   2.465   4.930   0.100  0.0000  0.0000  0.0000
 1712WWi     Ci 1712   2.465   5.423   0.100  0.0000  0.0000  0.0000
 1713WWi     Ci 1713   2.465   5.916   0.100  0.0000  0.0000  0.0000
 1714WWi     Ci 1714   2.465   6.409   0.100  0.0000  0.0000  0.0000
 1715WWi     Ci 1715   2.465   6.902   0.100  0.0000  0.0000  0.0000
 1716WWi     Ci 1716   2.465   7.395   0.100  0.0000  0.0000  0.0000
 1717WWi     Ci 1717   2.465   7.888   0.100  0.0000  0.0000  0.0000
 1718WWi     Ci 1718   2.465   8.381   0.100  0.0000  0.0000  0.0000
 1719WWi     Ci 1719   2.465   8.874   0.100  0.0000  0.0000  0.0000
 1720WWi     Ci 1720   2.465   9.367   0.100  0.0000  0.0000  0.0000
 1721WWi     Ci 1721   2.958   0.000   0.100  0.0000  0.0000  0.0000
 1722WWi     Ci 1722   2.958   0.493   0.100  0.0000  0.0000  0.0000
 1723WWi     Ci 1723   2.958   0.986   0.100  0.0000  0.0000  0.0000
 1724WWi     Ci 1724   2.958   1.479   0.100  0.0000  0.0000  0.0000
 1725WWi     Ci 1725   2.958   1.972   0.100  0.0000  0.0000  0.0000
 1726WWi     Ci 1726   2.958   2.465   0.100  0.0000  0.0000  0.0000
 1727WWi     Ci 1727   2.958   2.958   0.100  0.0000  0.0000  0.0000
 1728WWi     Ci 1728   2.958   3.451   0.100  0.0000  0.0000  0.0000
 1729WWi     Ci 1729   2.958   3.944   0.100  0.0000  0.0000  0.0000
 1730WWi     Ci 1730   2.958   4.437   0.100  0.0000  0.0000  0.0000
 1731WWi     Ci 1731   2.958   4.930   0.100  0.0000  0.0000  0.0000
 1732WWi     Ci 1732   2.958   5.423   0.100  0.0000  0.0000  0.0000
 1733WWi     Ci 1733   2.958   5.916   0.100  0.0000  0.0000  0.0000
 1734WWi     Ci 1734   2.958   6.409   0.100  0.0000  0.0000  0.0000
 1735WWi     Ci 1735   2.958   6.902   0.100  0.0000  0.0000  0.0000
 1736WWi     Ci 1736   2.958   7.395   0.100  0.0000  0.0000  0.0000
 1737WWi     Ci 1737   2.958   7.888   0.100  0.0000  0.0000  0.0000
 1738WWi     Ci 1738   2.958   8.381   0.100  0.0000  0.0000  0.0000
 1739WWi     Ci 1739   2.958   8.874   0.100  0.0000  0.0000  0.0000
 1740WWi     Ci 1740   2.958   9.367   0.100  0.0000  0.0000  0.0000
 1741WWi     Ci 1741   3.451   0.000   0.100  0.0000  0.0000  0.0000
 1742WWi     Ci 1742   3.451   0.493   0.100  0.0000  0.0000  0.0000
 1743WWi     Ci 1743   3.451   0.986   0.100  0.0000  0.0000  0.0000
 1744WWi     Ci 1744   3.451   1.479   0.100  0.0000  0.0000  0.0000
 1745WWi     Ci 1745   3.451   1.972   0.100  0.0000  0.0000  0.0000
 1746WWi     Ci 1746   3.451   2.465   0.100  0.0000  0.0000  0.0000
 1747WWi     Ci 1747   3.451   2.958   0.100  0.0000  0.0000  0.0000
 1748WWi     Ci 1748   3.451   3.451   0.100  0.0000  0.0000  0.0000
 1749WWi     Ci 1749   3.451   3.944   0.100  0.0000  0.0000  0.0000
 1750WWi     Ci 1750   3.451   4.437   0.100  0.0000  0.0000  0.0000
 1751WWi     Ci 1751   3.451   4.930   0.100  0.0000  0.0000  0.0000
 1752WWi     Ci 1752   3.451   5.423   0.100  0.0000  0.0000  0.0000
 1753WWi     Ci 1753   3.451   5.916   0.100  0.0000  0.0000  0.0000
 1754WWi     Ci 1754   3.451   6.409   0.100  0.0000  0.0000  0.0000
 1755WWi     Ci 1755   3.451   6.902   0.100  0.0000  0.0000  0.0000
 1756WWi     Ci 1756   3.451   7.395   0.100  0.0000  0.0000  0.0000
 1757WWi     Ci 1757   3.451   7.888   0.100  0.0000  0.0000  0.0000
 1758WWi     Ci 1758   3.451   8.381   0.100  0.0000  0.0000  0.0000
 1759WWi     Ci 1759   3.451   8.874   0.100  0.0000  0.0000  0.0000
 1760WWi     Ci 1760   3.451   9.367   0.100  0.0000  0.0000  0.0000
 1761WWi     Ci 1761   3.944   0.000   0.100  0.0000  0.0000  0.0000
 1762WWi     Ci 1762   3.944   0.493   0.100  0.0000  0.0000  0.0000
 1763WWi     Ci 1763   3.944   0.986   0.100  0.0000  0.0000  0.0000
 1764WWi     Ci 1764   3.944   1.479   0.100  0.0000  0.0000  0.0000
 1765WWi     Ci 1765   3.944   1.972   0.100  0.0000  0.0000  0.0000
 1766WWi     Ci 1766   3.944   2.465   0.100  0.0000  0.0000  0.0000
 1767WWi     Ci 1767   3.944   2.958   0.100  0.0000  0.0000  0.0000
 1768WWi     Ci 1768   3.944   3.451   0.100  0.0000  0.0000  0.0000
 1769WWi     Ci 1769   3.944   3.944   0.100  0.0000  0.0000  0.0000
 1770WWi     Ci 1770   3.944   4.437   0.100  0.0000  0.0000  0.0000
 1771WWi     Ci 1771   3.944   4.930   0.100  0.0000  0.0000  0.0000
 1772WWi     Ci 1772   3.944   5.423   0.100  0.0000  0.0000  0.0000
 1773WWi     Ci 1773   3.944   5.916   0.100  0.0000  0.0000  0.0000
 1774WWi     Ci 1774   3.944   6.409   0.100  0.0000  0.0000  0.0000
 1775WWi     Ci 1775   3.944   6.902   0.100  0.0000  0.0000  0.0000
 1776WWi     Ci 1776   3.944   7.395   0.100  0.0000  0.0000  0.0000
 1777WWi     Ci 1777   3.944   7.888   0.100  0.0000  0.0000  0.0000
 1778WWi     Ci 1778   3.944   8.381   0.100  0.0000  0.0000  0.0000
 1779WWi     Ci 1779   3.944   8.874   0.100  0.0000  0.0000  0.0000
 1780WWi     Ci 1780   3.944   9.367   0.100  0.0000  0.0000  0.0000
 1781WWi     Ci 1781   4.437   0.000   0.100  0.0000  0.0000  0.0000
 1782WWi     Ci 1782   4.437   0.493   0.100  0.0000  0.0000  0.0000
 1783WWi     Ci 1783   4.437   0.986   0.100  0.0000  0.0000  0.0000
 1784WWi     Ci 1784   4.437   1.479   0.100  0.0000  0.0000  0.0000
 1785WWi     Ci 1785   4.437   1.972   0.100  0.0000  0.0000  0.0000
 1786WWi     Ci 1786   4.437   2.465   0.100  0.0000  0.0000  0.0000
 1787WWi     Ci 1787   4.437   2.958   0.100  0.0000  0.0000  0.0000
 1788WWi     Ci 1788   4.437   3.451   0.100  0.0000  0.0000  0.0000
 1789WWi     Ci 1789   4.437   3.944   0.100  0.0000  0.0000  0.0000
 1790WWi     Ci 1790   4.437   4.437   0.100  0.0000  0.0000  0.0000
 1791WWi     Ci 1791   4.437   4.930   0.100  0.0000  0.0000  0.0000
 1792WWi     Ci 1792   4.437   5.423   0.100  0.0000  0.0000  0.0000
 1793WWi     Ci 1793   4.437   5.916   0.100  0.0000  0.0000  0.0000
 1794WWi     Ci 1794   4.437   6.409   0.100  0.0000  0.0000  0.0000
 1795WWi     Ci 1795   4.437   6.902   0.100  0.0000  0.0000  0.0000
 1796WWi     Ci 1796   4.437   7.395   0.100  0.0000  0.0000  0.0000
 1797WWi     Ci 1797   4.437   7.888   0.100  0.0000  0.0000  0.0000
 1798WWi     Ci 1798   4.437   8.381   0.100  0.0000  0.0000  0.0000
 1799WWi     Ci 1799   4.437   8.874   0.100  0.0000  0.0000  0.0000
 1800WWi     Ci 1800   4.437   9.367   0.100  0.0000  0.0000  0.0000
 1801WWi     Ci 1801   4.930   0.000   0.100  0.0000  0.0000  0.0000
 1802WWi     Ci 1802   4.930   0.493   0.100  0.0000  0.0000  0.0000
 1803WWi     Ci 1803   4.930   0.986   0.100  0.0000  0.0000  0.0000
 1804WWi     Ci 1804   4.930   1.479   0.100  0.0000  0.0000  0.0000
 1805WWi     Ci 1805   4.930   1.972   0.100  0.0000  0.0000  0.0000
 1806WWi     Ci 1806   4.930   2.465   0.100  0.0000  0.0000  0.0000
 1807WWi     Ci 1807   4.930   2.958   0.100  0.0000  0.0000  0.0000
 1808WWi     Ci 1808   4.930   3.451   0.100  0.0000  0.0000  0.0000
 1809WWi     Ci 1809   4.930   3.944   0.100  0.0000  0.0000  0.0000
 1810WWi     Ci 1810   4.930   4.437   0.100  0.0000  0.0000  0.0000
 1811WWi     Ci 1811   4.930   4.930   0.100  0.0000  0.0000  0.0000
 1812WWi     Ci 1812   4.930   5.423   0.100  0.0000  0.0000  0.0000
 1813WWi     Ci 1813   4.930   5.916   0.100  0.0000  0.0000  0.0000
 1814WWi     Ci 1814   4.930   6.409   0.100  0.0000  0.0000  0.0000
 1815WWi     Ci 1815   4.930   6.902   0.100  0.0000  0.0000  0.0000
 1816WWi     Ci 1816   4.930   7.395   0.100  0.0000  0.0000  0.0000
 1817WWi     Ci 1817   4.930   7.888   0.100  0.0000  0.0000  0.0000
 1818WWi     Ci 1818   4.930   8.381   0.100  0.0000  0.0000  0.0000
 1819WWi     Ci 1819   4.930   8.874   0.100  0.0000  0.0000  0.0000
 1820WWi     Ci 1820   4.930   9.367   0.100  0.0000  0.0000  0.0000
 1821WWi     Ci 1821   5.423   0.000   0.100  0.0000  0.0000  0.0000
 1822WWi     Ci 1822   5.423   0.493   0.100  0.0000  0.0000  0.0000
 1823WWi     Ci 1823   5.423   0.986   0.100  0.0000  0.0000  0.0000
 1824WWi     Ci 1824   5.423   1.479   0.100  0.0000  0.0000  0.0000
 1825WWi     Ci 1825   5.423   1.972   0.100  0.0000  0.0000  0.0000
 1826WWi     Ci 1826   5.423   2.465   0.100  0.0000  0.0000  0.0000
 1827WWi     Ci 1827   5.423   2.958   0.100  0.0000  0.0000  0.0000
 1828WWi     Ci 1828   5.423   3.451   0.100  0.0000  0.0000  0.0000
 1829WWi     Ci 1829   5.423   3.944   0.100  0.0000  0.0000  0.0000
 1830WWi     Ci 1830   5.423   4.437   0.100  0.0000  0.0000  0.0000
 1831WWi     Ci 1831   5.423   4.930   0.100  0.0000  0.0000  0.0000
 1832WWi     Ci 1832   5.423   5.423   0.100  0.0000  0.0000  0.0000
 1833WWi     Ci 1833   5.423   5.916   0.100  0.0000  0.0000  0.0000
 1834WWi     Ci 1834   5.423   6.409   0.100  0.0000  0.0000  0.0000
 1835WWi     Ci 1835   5.423   6.902   0.100  0.0000  0.0000  0.0000
 1836WWi     Ci 1836   5.423   7.395   0.100  0.0000  0.0000  0.0000
 1837WWi     Ci 1837   5.423   7.888   0.100  0.0000  0.0000  0.0000
 1838WWi     Ci 1838   5.423   8.381   0.100  0.0000  0.0000  0.0000
 1839WWi     Ci 1839   5.423   8.874   0.100  0.0000  0.0000  0.0000
 1840WWi     Ci 1840   5.423   9.367   0.100  0.0000  0.0000  0.0000
 1841WWi     Ci 1841   5.916   0.000   0.100  0.0000  0.0000  0.0000
 1842WWi     Ci 1842   5.916   0.493   0.100  0.0000  0.0000  0.0000
 1843WWi     Ci 1843   5.916   0.986   0.100  0.0000  0.0000  0.0000
 1844WWi     Ci 1844   5.916   1.479   0.100  0.0000  0.0000  0.0000
 1845WWi     Ci 1845   5.916   1.972   0.100  0.0000  0.0000  0.0000
 1846WWi     Ci 1846   5.916   2.465   0.100  0.0000  0.0000  0.0000
 1847WWi     Ci 1847   5.916   2.958   0.100  0.0000  0.0000  0.0000
 1848WWi     Ci 1848   5.916   3.451   0.100  0.0000  0.0000  0.0000
 1849WWi     Ci 1849   5.916   3.944   0.100  0.0000  0.0000  0.0000
 1850WWi     Ci 1850   5.916   4.437   0.100  0.0000  0.0000  0.0000
 1851WWi     Ci 1851   5.916   4.930   0.100  0.0000  0.0000  0.0000
 1852WWi     Ci 1852   5.916   5.423   0.100  0.0000  0.0000  0.0000
 1853WWi     Ci 1853   5.916   5.916   0.100  0.0000  0.0000  0.0000
 1854WWi     Ci 1854   5.916   6.409   0.100  0.0000  0.0000  0.0000
 1855WWi     Ci 1855   5.916   6.902   0.100  0.0000  0.0000  0.0000
 1856WWi     Ci 1856   5.916   7.395   0.100  0.0000  0.0000  0.0000
 1857WWi     Ci 1857   5.916   7.888   0.100  0.0000  0.0000  0.0000
 1858WWi     Ci 1858   5.916   8.381   0.100  0.0000  0.0000  0.0000
 1859WWi     Ci 1859   5.916   8.874   0.100  0.0000  0.0000  0.0000
 1860WWi     Ci 1860   5.916   9.367   0.100  0.0000  0.0000  0.0000
 1861WWi     Ci 1861   6.409   0.000   0.100  0.0000  0.0000  0.0000
 1862WWi     Ci 1862   6.409   0.493   0.100  0.0000  0.0000  0.0000
 1863WWi     Ci 1863   6.409   0.986   0.100  0.0000  0.0000  0.0000
 1864WWi     Ci 1864   6.409   1.479   0.100  0.0000  0.0000  0.0000
 1865WWi     Ci 1865   6.409   1.972   0.100  0.0000  0.0000  0.0000
 1866WWi     Ci 1866   6.409   2.465   0.100  0.0000  0.0000  0.0000
 1867WWi     Ci 1867   6.409   2.958   0.100  0.0000  0.0000  0.0000
 1868WWi     Ci 1868   6.409   3.451   0.100  0.0000  0.0000  0.0000
 1869WWi     Ci 1869   6.409   3.944   0.100  0.0000  0.0000  0.0000
 1870WWi     Ci 1870   6.409   4.437   0.100  0.0000  0.0000  0.0000
 1871WWi     Ci 1871   6.409   4.930   0.100  0.0000  0.0000  0.0000
 1872WWi     Ci 1872   6.409   5.423   0.100  0.0000  0.0000  0.0000
 1873WWi     Ci 1873   6.409   5.916   0.100  0.0000  0.0000  0.0000
 1874WWi     Ci 1874   6.409   6.409   0.100  0.0000  0.0000  0.0000
 1875WWi     Ci 1875   6.409   6.902   0.100  0.0000  0.0000  0.0000
 1876WWi     Ci 1876   6.409   7.395   0.100  0.0000  0.0000  0.0000
 1877WWi     Ci 1877   6.409   7.888   0.100  0.0000  0.0000  0.0000
 1878WWi     Ci 1878   6.409   8.381   0.100  0.0000  0.0000  0.0000
 1879WWi     Ci 1879   6.409   8.874   0.100  0.0000  0.0000  0.0000
 1880WWi     Ci 1880   6.409   9.367   0.100  0.0000  0.0000  0.0000
 1881WWi     Ci 1881   6.902   0.000   0.100  0.0000  0.0000  0.0000
 1882WWi     Ci 1882   6.902   0.493   0.100  0.0000  0.0000  0.0000
 1883WWi     Ci 1883   6.902   0.986   0.100  0.0000  0.0000  0.0000
 1884WWi     Ci 1884   6.902   1.479   0.100  0.0000  0.0000  0.0000
 1885WWi     Ci 1885   6.902   1.972   0.100  0.0000  0.0000  0.0000
 1886WWi     Ci 1886   6.902   2.465   0.100  0.0000  0.0000  0.0000
 1887WWi     Ci 1887   6.902   2.958   0.100  0.0000  0.0000  0.0000
 1888WWi     Ci 1888   6.902   3.451   0.100  0.0000  0.0000  0.0000
 1889WWi     Ci 1889   6.902   3.944   0.100  0.0000  0.0000  0.0000
 1890WWi     Ci 1890   6.902   4.437   0.100  0.0000  0.0000  0.0000
 1891WWi     Ci 1891   6.902   4.930   0.100  0.0000  0.0000  0.0000
 1892WWi     Ci 1892   6.902   5.423   0.100  0.0000  0.0000  0.0000
 1893WWi     Ci 1893   6.902   5.916   0.100  0.0000  0.0000  0.0000
 1894WWi     Ci 1894   6.902   6.409   0.100  0.0000  0.0000  0.0000
 1895WWi     Ci 1895   6.902   6.902   0.100  0.0000  0.0000  0.0000
 1896WWi     Ci 1896   6.902   7.395   0.100  0.0000  0.0000  0.0000
 1897WWi     Ci 1897   6.902   7.888   0.100  0.0000  0.0000  0.0000
 1898WWi     Ci 1898   6.902   8.381   0.100  0.0000  0.0000  0.0000
 1899WWi     Ci 1899   6.902   8.874   0.100  0.0000  0.0000  0.0000
 1900WWi     Ci 1900   6.902   9.367   0.100  0.0000  0.0000  0.0000
 1901WWi     Ci 1901   7.395   0.000   0.100  0.0000  0.0000  0.0000
 1902WWi     Ci 1902   7.395   0.493   0.100  0.0000  0.0000  0.0000
 1903WWi     Ci 1903   7.395   0.986   0.100  0.0000  0.0000  0.0000
 1904WWi     Ci 1904   7.395   1.479   0.100  0.0000  0.0000  0.0000
 1905WWi     Ci 1905   7.395   1.972   0.100  0.0000  0.0000  0.0000
 1906WWi     Ci 1906   7.395   2.465   0.100  0.0000  0.0000  0.0000
 1907WWi     Ci 1907   7.395   2.958   0.100  0.0000  0.0000  0.0000
 1908WWi     Ci 1908   7.395   3.451   0.100  0.0000  0.0000  0.0000
 1909WWi     Ci 1909   7.395   3.944   0.100  0.0000  0.0000  0.0000
 1910WWi     Ci 1910   7.395   4.437   0.100  0.0000  0.0000  0.0000
 1911WWi     Ci 1911   7.395   4.930   0.100  0.0000  0.0000  0.0000
 1912WWi     Ci 1912   7.395   5.423   0.100  0.0000  0.0000  0.0000
 1913WWi     Ci 1913   7.395   5.916   0.100  0.0000  0.0000  0.0000
 1914WWi     Ci 1914   7.395   6.409   0.100  0.0000  0.0000  0.0000
 1915WWi     Ci 1915   7.395   6.902   0.100  0.0000  0.0000  0.0000
 1916WWi     Ci 1916   7.395   7.395   0.100  0.0000  0.0000  0.0000
 1917WWi     Ci 1917   7.395   7.888   0.100  0.0000  0.0000  0.0000
 1918WWi     Ci 1918   7.395   8.381   0.100  0.0000  0.0000  0.0000
 1919WWi     Ci 1919   7.395   8.874   0.100  0.0000  0.0000  0.0000
 1920WWi     Ci 1920   7.395   9.367   0.100  0.0000  0.0000  0.0000
 1921WWi     Ci 1921   7.888   0.000   0.100  0.0000  0.0000  0.0000
 1922WWi     Ci 1922   7.888   0.493   0.100  0.0000  0.0000  0.0000
 1923WWi     Ci 1923   7.888   0.986   0.100  0.0000  0.0000  0.0000
 1924WWi     Ci 1924   7.888   1.479   0.100  0.0000  0.0000  0.0000
 1925WWi     Ci 1925   7.888   1.972   0.100  0.0000  0.0000  0.0000
 1926WWi     Ci 1926   7.888   2.465   0.100  0.0000  0.0000  0.0000
 1927WWi     Ci 1927   7.888   2.958   0.100  0.0000  0.0000  0.0000
 1928WWi     Ci 1928   7.888   3.451   0.100  0.0000  0.0000  0.0000
 1929WWi     Ci 1929   7.888   3.944   0.100  0.0000  0.0000  0.0000
 1930WWi     Ci 1930   7.888   4.437   0.100  0.0000  0.0000  0.0000
 1931WWi     Ci 1931   7.888   4.930   0.100  0.0000  0.0000  0.0000
 1932WWi     Ci 1932   7.888   5.423   0.100  0.0000  0.0000  0.0000
 1933WWi     Ci 1933   7.888   5.916   0.100  0.0000  0.0000  0.0000
 1934WWi     Ci 1934   7.888   6.409   0.100  0.0000  0.0000  0.0000
 1935WWi     Ci 1935   7.888   6.902   0.100  0.0000  0.0000  0.0000
 1936WWi     Ci 1936   7.888   7.395   0.100  0.0000  0.0000  0.0000
 1937WWi     Ci 1937   7.888   7.888   0.100  0.0000  0.0000  0.0000
 1938WWi     Ci 1938   7.888   8.381   0.100  0.0000  0.0000  0.0000
 1939WWi     Ci 1939   7.888   8.874   0.100  0.0000  0.0000  0.0000
 1940WWi     Ci 1940   7.888   9.367   0.100  0.0000  0.0000  0.0000
 1941WWi     Ci 1941   8.381   0.000   0.100  0.0000  0.0000  0.0000
 1942WWi     Ci 1942   8.381   0.493   0.100  0.0000  0.0000  0.0000
 1943WWi     Ci 1943   8.381   0.986   0.100  0.0000  0.0000  0.0000
 1944WWi     Ci 1944   8.381   1.479   0.100  0.0000  0.0000  0.0000
 1945WWi     Ci 1945   8.381   1.972   0.100  0.0000  0.0000  0.0000
 1946WWi     Ci 1946   8.381   2.465   0.100  0.0000  0.0000  0.0000
 1947WWi     Ci 1947   8.381   2.958   0.100  0.0000  0.0000  0.0000
 1948WWi     Ci 1948   8.381   3.451   0.100  0.0000  0.0000  0.0000
 1949WWi     Ci 1949   8.381   3.944   0.100  0.0000  0.0000  0.0000
 1950WWi     Ci 1950   8.381   4.437   0.100  0.0000  0.0000  0.0000
 1951WWi     Ci 1951   8.381   4.930   0.100  0.0000  0.0000  0.0000
 1952WWi     Ci 1952   8.381   5.423   0.100  0.0000  0.0000  0.0000
 1953WWi     Ci 1953   8.381   5.916   0.100  0.0000  0.0000  0.0000
 1954WWi     Ci 1954   8.381   6.409   0.100  0.0000  0.0000  0.0000
 1955WWi     Ci 1955   8.381   6.902   0.100  0.0000  0.0000  0.0000
 1956WWi     Ci 1956   8.381   7.395   0.100  0.0000  0.0000  0.0000
 1957WWi     Ci 1957   8.381   7.888   0.100  0.0000  0.0000  0.0000
 1958WWi     Ci 1958   8.381   8.381   0.100  0.0000  0.0000  0.0000
 1959WWi     Ci 1959   8.381   8.874   0.100  0.0000  0.0000  0.0000
 1960WWi     Ci 1960   8.381   9.367   0.100  0.0000  0.0000  0.0000
 1961WWi     Ci 1961   8.874   0.000   0.100  0.0000  0.0000  0.0000
 1962WWi     Ci 1962   8.874   0.493   0.100  0.0000  0.0000  0.0000
 1963WWi     Ci 1963   8.874   0.986   0.100  0.0000  0.0000  0.0000
 1964WWi     Ci 1964   8.874   1.479   0.100  0.0000  0.0000  0.0000
 1965WWi     Ci 1965   8.874   1.972   0.100  0.0000  0.0000  0.0000
 1966WWi     Ci 1966   8.874   2.465   0.100  0.0000  0.0000  0.0000
 1967WWi     Ci 1967   8.874   2.958   0.100  0.0000  0.0000  0.0000
 1968WWi     Ci 1968   8.874   3.451   0.100  0.0000  0.0000  0.0000
 1969WWi     Ci 1969   8.874   3.944   0.100  0.0000  0.0000  0.0000
 1970WWi     Ci 1970   8.874   4.437   0.100  0.0000  0.0000  0.0000
 1971WWi     Ci 1971   8.874   4.930   0.100  0.0000  0.0000  0.0000
 1972WWi     Ci 1972   8.874   5.423   0.100  0.0000  0.0000  0.0000
 1973WWi     Ci 1973   8.874   5.916   0.100  0.0000  0.0000  0.0000
 1974WWi     Ci 1974   8.874   6.409   0.100  0.0000  0.0000  0.0000
 1975WWi     Ci 1975   8.874   6.902   0.100  0.0000  0.0000  0.0000
 1976WWi     Ci 1976   8.874   7.395   0.100  0.0000  0.0000  0.0000
 1977WWi     Ci 1977   8.874   7.888   0.100  0.0000  0.0000  0.0000
 1978WWi     Ci 1978   8.874   8.381   0.100  0.0000  0.0000  0.0000
 1979WWi     Ci 1979   8.874   8.874   0.100  0.0000  0.0000  0.0000
 1980WWi     Ci 1980   8.874   9.367   0.100  0.0000  0.0000  0.0000
 1981WWi     Ci 1981   9.367   0.000   0.100  0.0000  0.0000  0.0000
 1982WWi     Ci 1982   9.367   0.493   0.100  0.0000  0.0000  0.0000
 1983WWi     Ci 1983   9.367   0.986   0.100  0.0000  0.0000  0.0000
 1984WWi     Ci 1984   9.367   1.479   0.100  0.0000  0.0000  0.0000
 1985WWi     Ci 1985   9.367   1.972   0.100  0.0000  0.0000  0.0000
 1986WWi     Ci 1986   9.367   2.465   0.100  0.0000  0.0000  0.0000
 1987WWi     Ci 1987   9.367   2.958   0.100  0.0000  0.0000  0.0000
 1988WWi     Ci 1988   9.367   3.451   0.100  0.0000  0.0000  0.0000
 1989WWi     Ci 1989   9.367   3.944   0.100  0.0000  0.0000  0.0000
 1990WWi     Ci 1990   9.367   4.437   0.100  0.0000  0.0000  0.0000
 1991WWi     Ci 1991   9.367   4.930   0.100  0.0000  0.0000  0.0000
 1992WWi     Ci 1992   9.367   5.423   0.100  0.0000  0.0000  0.0000
 1993WWi     Ci 1993   9.367   5.916   0.100  0.0000  0.0000  0.0000
 1994WWi     Ci 1994   9.367   6.409   0.100  0.0000  0.0000  0.0000
 1995WWi     Ci 1995   9.367   6.902   0.100  0.0000  0.0000  0.0000
 1996WWi     Ci 1996   9.367   7.395   0.100  0.0000  0.0000  0.0000
 1997WWi     Ci 1997   9.367   7.888   0.100  0.0000  0.0000  0.0000
 1998WWi     Ci 1998   9.367   8.381   0.100  0.0000  0.0000  0.0000
 1999WWi     Ci 1999   9.367   8.874   0.100  0.0000  0.0000  0.0000
 2000WWi     Ci 2000   9.367   9.367   0.100  0.0000  0.0000  0.0000
 2001WWi     Ci 2001   0.246   0.246   0.100  0.0000  0.0000  0.0000
 2002WWi     Ci 2002   0.246   0.740   0.100  0.0000  0.0000  0.0000
 2003WWi     Ci 2003   0.246   1.232   0.100  0.0000  0.0000  0.0000
 2004WWi     Ci 2004   0.246   1.726   0.100  0.0000  0.0000  0.0000
 2005WWi     Ci 2005   0.246   2.219   0.100  0.0000  0.0000  0.0000
 2006WWi     Ci 2006   0.246   2.712   0.100  0.0000  0.0000  0.0000
 2007WWi     Ci 2007   0.246   3.204   0.100  0.0000  0.0000  0.0000
 2008WWi     Ci 2008   0.246   3.697   0.100  0.0000  0.0000  0.0000
 2009WWi     Ci 2009   0.246   4.191   0.100  0.0000  0.0000  0.0000
 2010WWi     Ci 2010   0.246   4.683   0.100  0.0000  0.0000  0.0000
 2011WWi     Ci 2011   0.246   5.176   0.100  0.0000  0.0000  0.0000
 2012WWi     Ci 2012   0.246   5.670   0.100  0.0000  0.0000  0.0000
 2013WWi     Ci 2013   0.246   6.162   0.100  0.0000  0.0000  0.0000
 2014WWi     Ci 2014   0.246   6.655   0.100  0.0000  0.0000  0.0000
 2015WWi     Ci 2015   0.246   7.149   0.100  0.0000  0.0000  0.0000
 2016WWi     Ci 2016   0.246   7.641   0.100  0.0000  0.0000  0.0000
 2017WWi     Ci 2017   0.246   8.134   0.100  0.0000  0.0000  0.0000
 2018WWi     Ci 2018   0.246   8.627   0.100  0.0000  0.0000  0.0000
 2019WWi     Ci 2019   0.246   9.120   0.100  0.0000  0.0000  0.0000
 2020WWi     Ci 2020   0.246   9.614   0.100  0.0000  0.0000  0.0000
 2021WWi     Ci 2021   0.740   0.246   0.100  0.0000  0.0000  0.0000
 2022WWi     Ci 2022   0.740   0.740   0.100  0.0000  0.0000  0.0000
 2023WWi     Ci 2023   0.740   1.232   0.100  0.0000  0.0000  0.0000
 2024WWi     Ci 2024   0.740   1.726   0.100  0.0000  0.0000  0.0000
 2025WWi     Ci 2025   0.740   2.219   0.100  0.0000  0.0000  0.0000
 2026WWi     Ci 2026   0.740   2.712   0.100  0.0000  0.0000  0.0000
 2027WWi     Ci 2027   0.740   3.204   0.100  0.0000  0.0000  0.0000
 2028WWi     Ci 2028   0.740   3.697   0.100  0.0000  0.0000  0.0000
 2029WWi     Ci 2029   0.740   4.191   0.100  0.0000  0.0000  0.0000
 2030WWi     Ci 2030   0.740   4.683   0.100  0.0000  0.0000  0.0000
 2031WWi     Ci 2031   0.740   5.176   0.100  0.0000  0.0000  0.0000
 2032WWi     Ci 2032   0.740   5.670   0.100  0.0000  0.0000  0.0000
 2033WWi     Ci 2033   0.740   6.162   0.100  0.0000  0.0000  0.0000
 2034WWi     Ci 2034   0.740   6.655   0.100  0.0000  0.0000  0.0000
 2035WWi     Ci 2035   0.740   7.149   0.100  0.0000  0.0000  0.0000
 2036WWi     Ci 2036   0.740   7.641   0.100  0.0000  0.0000  0.0000
 2037WWi     Ci 2037   0.740   8.134   0.100  0.0000  0.0000  0.0000
 2038WWi     Ci 2038   0.740   8.627   0.100  0.0000  0.0000  0.0000
 2039WWi     Ci 2039   0.740   9.120   0.100  0.0000  0.0000  0.0000
 2040WWi     Ci 2040   0.740   9.614   0.100  0.0000  0.0000  0.0000
 2041WWi     Ci 2041   1.232   0.246   0.100  0.0000  0.0000  0.0000
 2042WWi     Ci 2042   1.232   0.740   0.100  0.0000  0.0000  0.0000
 2043WWi     Ci 2043   1.232   1.232   0.100  0.0000  0.0000  0.0000
 2044WWi     Ci 2044   1.232   1.726   0.100  0.0000  0.0000  0.0000
 2045WWi     Ci 2045   1.232   2.219   0.100  0.0000  0.0000  0.0000
 2046WWi     Ci 2046   1.232   2.712   0.100  0.0000  0.0000  0.0000
 2047WWi     Ci 2047   1.232   3.204   0.100  0.0000  0.0000  0.0000
 2048WWi     Ci 2048   1.232   3.697   0.100  0.0000  0.0000  0.0000
 2049WWi     Ci 2049   1.232   4.191   0.100  0.0000  0.0000  0.0000
 2050WWi     Ci 2050   1.232   4.683   0.100  0.0000  0.0000  0.0000
 2051WWi     Ci 2051   1.232   5.176   0.100  0.0000  0.0000  0.0000
 2052WWi     Ci 2052   1.232   5.670   0.100  0.0000  0.0000  0.0000
 2053WWi     Ci 2053   1.232   6.162   0.100  0.0000  0.0000  0.0000
 2054WWi     Ci 2054   1.232   6.655   0.100  0.0000  0.0000  0.0000
 2055WWi     Ci 2055   1.232   7.149   0.100  0.0000  0.0000  0.0000
 2056WWi     Ci 2056   1.232   7.641   0.100  0.0000  0.0000  0.0000
 2057WWi     Ci 2057   1.232   8.134   0.100  0.0000  0.0000  0.0000
 2058WWi     Ci 2058   1.232   8.627   0.100  0.0000  0.0000  0.0000
 2059WWi     Ci 2059   1.232   9.120   0.100  0.0000  0.0000  0.0000
 2060WWi     Ci 2060   1.232   9.614   0.100  0.0000  0.0000  0.0000
 2061WWi     Ci 2061   1.726   0.246   0.100  0.0000  0.0000  0.0000
 2062WWi     Ci 2062   1.726   0.740   0.100  0.0000  0.0000  0.0000
 2063WWi     Ci 2063   1.726   1.232   0.100  0.0000  0.0000  0.0000
 2064WWi     Ci 2064   1.726   1.726   0.100  0.0000  0.0000  0.0000
 2065WWi     Ci 2065   1.726   2.219   0.100  0.0000  0.0000  0.0000
 2066WWi     Ci 2066   1.726   2.712   0.100  0.0000  0.0000  0.0000
 2067WWi     Ci 2067   1.726   3.204   0.100  0.0000  0.0000  0.0000
 2068WWi     Ci 2068   1.726   3.697   0.100  0.0000  0.0000  0.0000
 2069WWi     Ci 2069   1.726   4.191   0.100  0.0000  0.0000  0.0000
 2070WWi     Ci 2070   1.726   4.683   0.100  0.0000  0.0000  0.0000
 2071WWi     Ci 2071   1.726   5.176   0.100  0.0000  0.0000  0.0000
 2072WWi     Ci 2072   1.726   5.670   0.100  0.0000  0.0000  0.0000
 2073WWi     Ci 2073   1.726   6.162   0.100  0.0000  0.0000  0.0000
 2074WWi     Ci 2074   1.726   6.655   0.100  0.0000  0.0000  0.0000
 2075WWi     Ci 2075   1.726   7.149   0.100  0.0000  0.0000  0.0000
 2076WWi     Ci 2076   1.726   7.641   0.100  0.0000  0.0000  0.0000
 2077WWi     Ci 2077   1.726   8.134   0.100  0.0000  0.0000  0.0000
 2078WWi     Ci 2078   1.726   8.627   0.100  0.0000  0.0000  0.0000
 2079WWi     Ci 2079   1.726   9.120   0.100  0.0000  0.0000  0.0000
 2080WWi     Ci 2080   1.726   9.614   0.100  0.0000  0.0000  0.0000
 2081WWi     Ci 2081   2.219   0.246   0.100  0.0000  0.0000  0.0000
 2082WWi     Ci 2082   2.219   0.740   0.100  0.0000  0.0000  0.0000
 2083WWi     Ci 2083   2.219   1.232   0.100  0.0000  0.0000  0.0000
 2084WWi     Ci 2084   2.219   1.726   0.100  0.0000  0.0000  0.0000
 2085WWi     Ci 2085   2.219   2.219   0.100  0.0000  0.0000  0.0000
 2086WWi     Ci 2086   2.219   2.712   0.100  0.0000  0.0000  0.0000
 2087WWi     Ci 2087   2.219   3.204   0.100  0.0000  0.0000  0.0000
 2088WWi     Ci 2088   2.219   3.697   0.100  0.0000  0.0000  0.0000
 2089WWi     Ci 2089   2.219   4.191   0.100  0.0000  0.0000  0.0000
 2090WWi     Ci 2090   2.219   4.683   0.100  0.0000  0.0000  0.0000
 2091WWi     Ci 2091   2.219   5.176   0.100  0.0000  0.0000  0.0000
 2092WWi     Ci 2092   2.219   5.670   0.100  0.0000  0.0000  0.0000
 2093WWi     Ci 2093   2.219   6.162   0.100  0.0000  0.0000  0.0000
 2094WWi     Ci 2094   2.219   6.655   0.100  0.0000  0.0000  0.0000
 2095WWi     Ci 2095   2.219   7.149   0.100  0.0000  0.0000  0.0000
 2096WWi     Ci 2096   2.219   7.641   0.100  0.0000  0.0000  0.0000
 2097WWi     Ci 2097   2.219   8.134   0.100  0.0000  0.0000  0.0000
 2098WWi     Ci 2098   2.219   8.627   0.100  0.0000  0.0000  0.0000
 2099WWi     Ci 2099   2.219   9.120   0.100  0.0000  0.0000  0.0000
 2100WWi     Ci 2100   2.219   9.614   0.100  0.0000  0.0000  0.0000
 2101WWi     Ci 2101   2.712   0.246   0.100  0.0000  0.0000  0.0000
 2102WWi     Ci 2102   2.712   0.740   0.100  0.0000  0.0000  0.0000
 2103WWi     Ci 2103   2.712   1.232   0.100  0.0000  0.0000  0.0000
 2104WWi     Ci 2104   2.712   1.726   0.100  0.0000  0.0000  0.0000
 2105WWi     Ci 2105   2.712   2.219   0.100  0.0000  0.0000  0.0000
 2106WWi     Ci 2106   2.712   2.712   0.100  0.0000  0.0000  0.0000
 2107WWi     Ci 2107   2.712   3.204   0.100  0.0000  0.0000  0.0000
 2108WWi     Ci 2108   2.712   3.697   0.100  0.0000  0.0000  0.0000
 2109WWi     Ci 2109   2.712   4.191   0.100  0.0000  0.0000  0.0000
 2110WWi     Ci 2110   2.712   4.683   0.100  0.0000  0.0000  0.0000
 2111WWi     Ci 2111   2.712   5.176   0.100  0.0000  0.0000  0.0000
 2112WWi     Ci 2112   2.712   5.670   0.100  0.0000  0.0000  0.0000
 2113WWi     Ci 2113   2.712   6.162   0.100  0.0000  0.0000  0.0000
 2114WWi     Ci 2114   2.712   6.655   0.100  0.0000  0.0000  0.0000
 2115WWi     Ci 2115   2.712   7.149   0.100  0.0000  0.0000  0.0000
 2116WWi     Ci 2116   2.712   7.641   0.100  0.0000  0.0000  0.0000
 2117WWi     Ci 2117   2.712   8.134   0.100  0.0000  0.0000  0.0000
 2118WWi     Ci 2118   2.712   8.627   0.100  0.0000  0.0000  0.0000
 2119WWi     Ci 2119   2.712   9.120   0.100  0.0000  0.0000  0.0000
 2120WWi     Ci 2120   2.712   9.614   0.100  0.0000  0.0000  0.0000
 2121WWi     Ci 2121   3.204   0.246   0.100  0.0000  0.0000  0.0000
 2122WWi     Ci 2122   3.204   0.740   0.100  0.0000  0.0000  0.0000
 2123WWi     Ci 2123   3.204   1.232   0.100  0.0000  0.0000  0.0000
 2124WWi     Ci 2124   3.204   1.726   0.100  0.0000  0.0000  0.0000
 2125WWi     Ci 2125   3.204   2.219   0.100  0.0000  0.0000  0.0000
 2126WWi     Ci 2126   3.204   2.712   0.100  0.0000  0.0000  0.0000
 2127WWi     Ci 2127   3.204   3.204   0.100  0.0000  0.0000  0.0000
 2128WWi     Ci 2128   3.204   3.697   0.100  0.0000  0.0000  0.0000
 2129WWi     Ci 2129   3.204   4.191   0.100  0.0000  0.0000  0.0000
 2130WWi     Ci 2130   3.204   4.683   0.100  0.0000  0.0000  0.0000
 2131WWi     Ci 2131   3.204   5.176   0.100  0.0000  0.0000  0.0000
 2132WWi     Ci 2132   3.204   5.670   0.100  0.0000  0.0000  0.0000
 2133WWi     Ci 2133   3.204   6.162   0.100  0.0000  0.0000  0.0000
 2134WWi     Ci 2134   3.204   6.655   0.100  0.0000  0.0000  0.0000
 2135WWi     Ci 2135   3.204   7.149   0.100  0.0000  0.0000  0.0000
 2136WWi     Ci 2136   3.204   7.641   0.100  0.0000  0.0000  0.0000
 2137WWi     Ci 2137   3.204   8.134   0.100  0.0000  0.0000  0.0000
 2138WWi     Ci 2138   3.204   8.627   0.100  0.0000  0.0000  0.0000
 2139WWi     Ci 2139   3.204   9.120   0.100  0.0000  0.0000  0.0000
 2140WWi     Ci 2140   3.204   9.614   0.100  0.0000  0.0000  0.0000
 2141WWi     Ci 2141   3.697   0.246   0.100  0.0000  0.0000  0.0000
 2142WWi     Ci 2142   3.697   0.740   0.100  0.0000  0.0000  0.0000
 2143WWi     Ci 2143   3.697   1.232   0.100  0.0000  0.0000  0.0000
 2144WWi     Ci 2144   3.697   1.726   0.100  0.0000  0.0000  0.0000
 2145WWi     Ci 2145   3.697   2.219   0.100  0.0000  0.0000  0.0000
 2146WWi     Ci 2146   3.697   2.712   0.100  0.0000  0.0000  0.0000
 2147WWi     Ci 2147   3.697   3.204   0.100  0.0000  0.0000  0.0000
 2148WWi     Ci 2148   3.697   3.697   0.100  0.0000  0.0000  0.0000
 2149WWi     Ci 2149   3.697   4.191   0.100  0.0000  0.0000  0.0000
 2150WWi     Ci 2150   3.697   4.683   0.100  0.0000  0.0000  0.0000
 2151WWi     Ci 2151   3.697   5.176   0.100  0.0000  0.0000  0.0000
 2152WWi     Ci 2152   3.697   5.670   0.100  0.0000  0.0000  0.0000
 2153WWi     Ci 2153   3.697   6.162   0.100  0.0000  0.0000  0.0000
 2154WWi     Ci 2154   3.697   6.655   0.100  0.0000  0.0000  0.0000
 2155WWi     Ci 2155   3.697   7.149   0.100  0.0000  0.0000  0.0000
 2156WWi     Ci 2156   3.697   7.641   0.100  0.0000  0.0000  0.0000
 2157WWi     Ci 2157   3.697   8.134   0.100  0.0000  0.0000  0.0000
 2158WWi     Ci 2158   3.697   8.627   0.100  0.0000  0.0000  0.0000
 2159WWi     Ci 2159   3.697   9.120   0.100  0.0000  0.0000  0.0000
 2160WWi     Ci 2160   3.697   9.614   0.100  0.0000  0.0000  0.0000
 2161WWi     Ci 2161   4.191   0.246   0.100  0.0000  0.0000  0.0000
 2162WWi     Ci 2162   4.191   0.740   0.100  0.0000  0.0000  0.0000
 2163WWi     Ci 2163   4.191   1.232   0.100  0.0000  0.0000  0.0000
 2164WWi     Ci 2164   4.191   1.726   0.100  0.0000  0.0000  0.0000
 2165WWi     Ci 2165   4.191   2.219   0.100  0.0000  0.0000  0.0000
 2166WWi     Ci 2166   4.191   2.712   0.100  0.0000  0.0000  0.0000
 2167WWi     Ci 2167   4.191   3.204   0.100  0.0000  0.0000  0.0000
 2168WWi     Ci 2168   4.191   3.697   0.100  0.0000  0.0000  0.0000
 2169WWi     Ci 2169   4.191   4.191   0.100  0.0000  0.0000  0.0000
 2170WWi     Ci 2170   4.191   4.683   0.100  0.0000  0.0000  0.0000
 2171WWi     Ci 2171   4.191   5.176   0.100  0.0000  0.0000  0.0000
 2172WWi     Ci 2172   4.191   5.670   0.100  0.0000  0.0000  0.0000
 2173WWi     Ci 2173   4.191   6.162   0.100  0.0000  0.0000  0.0000
 2174WWi     Ci 2174   4.191   6.655   0.100  0.0000  0.0000  0.0000
 2175WWi     Ci 2175   4.191   7.149   0.100  0.0000  0.0000  0.0000
 2176WWi     Ci 2176   4.191   7.641   0.100  0.0000  0.0000  0.0000
 2177WWi     Ci 2177   4.191   8.134   0.100  0.0000  0.0000  0.0000
 2178WWi     Ci 2178   4.191   8.627   0.100  0.0000  0.0000  0.0000
 2179WWi     Ci 2179   4.191   9.120   0.100  0.0000  0.0000  0.0000
 2180WWi     Ci 2180   4.191   9.614   0.100  0.0000  0.0000  0.0000
 2181WWi     Ci 2181   4.683   0.246   0.100  0.0000  0.0000  0.0000
 2182WWi     Ci 2182   4.683   0.740   0.100  0.0000  0.0000  0.0000
 2183WWi     Ci 2183   4.683   1.232   0.100  0.0000  0.0000  0.0000
 2184WWi     Ci 2184   4.683   1.726   0.100  0.0000  0.0000  0.0000
 2185WWi     Ci 2185   4.683   2.219   0.100  0.0000  0.0000  0.0000
 2186WWi     Ci 2186   4.683   2.712   0.100  0.0000  0.0000  0.0000
 2187WWi     Ci 2187   4.683   3.204   0.100  0.0000  0.0000  0.0000
 2188WWi     Ci 2188   4.683   3.697   0.100  0.0000  0.0000  0.0000
 2189WWi     Ci 2189   4.683   4.191   0.100  0.0000  0.0000  0.0000
 2190WWi     Ci 2190   4.683   4.683   0.100  0.0000  0.0000  0.0000
 2191WWi     Ci 2191   4.683   5.176   0.100  0.0000  0.0000  0.0000
 2192WWi     Ci 2192   4.683   5.670   0.100  0.0000  0.0000  0.0000
 2193WWi     Ci 2193   4.683   6.162   0.100  0.0000  0.0000  0.0000
 2194WWi     Ci 2194   4.683   6.655   0.100  0.0000  0.0000  0.0000
 2195WWi     Ci 2195   4.683   7.149   0.100  0.0000  0.0000  0.0000
 2196WWi     Ci 2196   4.683   7.641   0.100  0.0000  0.0000  0.0000
 2197WWi     Ci 2197   4.683   8.134   0.100  0.0000  0.0000  0.0000
 2198WWi     Ci 2198   4.683   8.627   0.100  0.0000  0.0000  0.0000
 2199WWi     Ci 2199   4.683   9.120   0.100  0.0000  0.0000  0.0000
 2200WWi     Ci 2200   4.683   9.614   0.100  0.0000  0.0000  0.0000
 2201WWi     Ci 2201   5.176   0.246   0.100  0.0000  0.0000  0.0000
 2202WWi     Ci 2202   5.176   0.740   0.100  0.0000  0.0000  0.0000
 2203WWi     Ci 2203   5.176   1.232   0.100  0.0000  0.0000  0.0000
 2204WWi     Ci 2204   5.176   1.726   0.100  0.0000  0.0000  0.0000
 2205WWi     Ci 2205   5.176   2.219   0.100  0.0000  0.0000  0.0000
 2206WWi     Ci 2206   5.176   2.712   0.100  0.0000  0.0000  0.0000
 2207WWi     Ci 2207   5.176   3.204   0.100  0.0000  0.0000  0.0000
 2208WWi     Ci 2208   5.176   3.697   0.100  0.0000  0.0000  0.0000
 2209WWi     Ci 2209   5.176   4.191   0.100  0.0000  0.0000  0.0000
 2210WWi     Ci 2210   5.176   4.683   0.100  0.0000  0.0000  0.0000
 2211WWi     Ci 2211   5.176   5.176   0.100  0.0000  0.0000  0.0000
 2212WWi     Ci 2212   5.176   5.670   0.100  0.0000  0.0000  0.0000
 2213WWi     Ci 2213   5.176   6.162   0.100  0.0000  0.0000  0.0000
 2214WWi     Ci 2214   5.176   6.655   0.100  0.0000  0.0000  0.0000
 2215WWi     Ci 2215   5.176   7.149   0.100  0.0000  0.0000  0.0000
 2216WWi     Ci 2216   5.176   7.641   0.100  0.0000  0.0000  0.0000
 2217WWi     Ci 2217   5.176   8.134   0.100  0.0000  0.0000  0.0000
 2218WWi     Ci 2218   5.176   8.627   0.100  0.0000  0.0000  0.0000
 2219WWi     Ci 2219   5.176   9.120   0.100  0.0000  0.0000  0.0000
 2220WWi     Ci 2220   5.176   9.614   0.100  0.0000  0.0000  0.0000
 2221WWi     Ci 2221   5.670   0.246   0.100  0.0000  0.0000  0.0000
 2222WWi     Ci 2222   5.670   0.740   0.100  0.0000  0.0000  0.0000
 2223WWi     Ci 2223   5.670   1.232   0.100  0.0000  0.0000  0.0000
 2224WWi     Ci 2224   5.670   1.726   0.100  0.0000  0.0000  0.0000
 2225WWi     Ci 2225   5.670   2.219   0.100  0.0000  0.0000  0.0000
 2226WWi     Ci 2226   5.670   2.712   0.100  0.0000  0.0000  0.0000
 2227WWi     Ci 2227   5.670   3.204   0.100  0.0000  0.0000  0.0000
 2228WWi     Ci 2228   5.670   3.697   0.100  0.0000  0.0000  0.0000
 2229WWi     Ci 2229   5.670   4.191   0.100  0.0000  0.0000  0.0000
 2230WWi     Ci 2230   5.670   4.683   0.100  0.0000  0.0000  0.0000
 2231WWi     Ci 2231   5.670   5.176   0.100  0.0000  0.0000  0.0000
 2232WWi     Ci 2232   5.670   5.670   0.100  0.0000  0.0000  0.0000
 2233WWi     Ci 2233   5.670   6.162   0.100  0.0000  0.0000  0.0000
 2234WWi     Ci 2234   5.670   6.655   0.100  0.0000  0.0000  0.0000
 2235WWi     Ci 2235   5.670   7.149   0.100  0.0000  0.0000  0.0000
 2236WWi     Ci 2236   5.670   7.641   0.100  0.0000  0.0000  0.0000
 2237WWi     Ci 2237   5.670   8.134   0.100  0.0000  0.0000  0.0000
 2238WWi     Ci 2238   5.670   8.627   0.100  0.0000  0.0000  0.0000
 2239WWi     Ci 2239   5.670   9.120   0.100  0.0000  0.0000  0.0000
 2240WWi     Ci 2240   5.670   9.614   0.100  0.0000  0.0000  0.0000
 2241WWi     Ci 2241   6.162   0.246   0.100  0.0000  0.0000  0.0000
 2242WWi     Ci 2242   6.162   0.740   0.100  0.0000  0.0000  0.0000
 2243WWi     Ci 2243   6.162   1.232   0.100  0.0000  0.0000  0.0000
 2244WWi     Ci 2244   6.162   1.726   0.100  0.0000  0.0000  0.0000
 2245WWi     Ci 2245   6.162   2.219   0.100  0.0000  0.0000  0.0000
 2246WWi     Ci 2246   6.162   2.712   0.100  0.0000  0.0000  0.0000
 2247WWi     Ci 2247   6.162   3.204   0.100  0.0000  0.0000  0.0000
 2248WWi     Ci 2248   6.162   3.697   0.100  0.0000  0.0000  0.0000
 2249WWi     Ci 2249   6.162   4.191   0.100  0.0000  0.0000  0.0000
 2250WWi     Ci 2250   6.162   4.683   0.100  0.0000  0.0000  0.0000
 2251WWi     Ci 2251   6.162   5.176   0.100  0.0000  0.0000  0.0000
 2252WWi     Ci 2252   6.162   5.670   0.100  0.0000  0.0000  0.0000
 2253WWi     Ci 2253   6.162   6.162   0.100  0.0000  0.0000  0.0000
 2254WWi     Ci 2254   6.162   6.655   0.100  0.0000  0.0000  0.0000
 2255WWi     Ci 2255   6.162   7.149   0.100  0.0000  0.0000  0.0000
 2256WWi     Ci 2256   6.162   7.641   0.100  0.0000  0.0000  0.0000
 2257WWi     Ci 2257   6.162   8.134   0.100  0.0000  0.0000  0.0000
 2258WWi     Ci 2258   6.162   8.627   0.100  0.0000  0.0000  0.0000
 2259WWi     Ci 2259   6.162   9.120   0.100  0.0000  0.0000  0.0000
 2260WWi     Ci 2260   6.162   9.614   0.100  0.0000  0.0000  0.0000
 2261WWi     Ci 2261   6.655   0.246   0.100  0.0000  0.0000  0.0000
 2262WWi     Ci 2262   6.655   0.740   0.100  0.0000  0.0000  0.0000
 2263WWi     Ci 2263   6.655   1.232   0.100  0.0000  0.0000  0.0000
 2264WWi     Ci 2264   6.655   1.726   0.100  0.0000  0.0000  0.0000
 2265WWi     Ci 2265   6.655   2.219   0.100  0.0000  0.0000  0.0000
 2266WWi     Ci 2266   6.655   2.712   0.100  0.0000  0.0000  0.0000
 2267WWi     Ci 2267   6.655   3.204   0.100  0.0000  0.0000  0.0000
 2268WWi     Ci 2268   6.655   3.697   0.100  0.0000  0.0000  0.0000
 2269WWi     Ci 2269   6.655   4.191   0.100  0.0000  0.0000  0.0000
 2270WWi     Ci 2270   6.655   4.683   0.100  0.0000  0.0000  0.0000
 2271WWi     Ci 2271   6.655   5.176   0.100  0.0000  0.0000  0.0000
 2272WWi     Ci 2272   6.655   5.670   0.100  0.0000  0.0000  0.0000
 2273WWi     Ci 2273   6.655   6.162   0.100  0.0000  0.0000  0.0000
 2274WWi     Ci 2274   6.655   6.655   0.100  0.0000  0.0000  0.0000
 2275WWi     Ci 2275   6.655   7.149   0.100  0.0000  0.0000  0.0000
 2276WWi     Ci 2276   6.655   7.641   0.100  0.0000  0.0000  0.0000
 2277WWi     Ci 2277   6.655   8.134   0.100  0.0000  0.0000  0.0000
 2278WWi     Ci 2278   6.655   8.627   0.100  0.0000  0.0000  0.0000
 2279WWi     Ci 2279   6.655   9.120   0.100  0.0000  0.0000  0.0000
 2280WWi     Ci 2280   6.655   9.614   0.100  0.0000  0.0000  0.0000
 2281WWi     Ci 2281   7.149   0.246   0.100  0.0000  0.0000  0.0000
 2282WWi     Ci 2282   7.149   0.740   0.100  0.0000  0.0000  0.0000
 2283WWi     Ci 2283   7.149   1.232   0.100  0.0000  0.0000  0.0000
 2284WWi     Ci 2284   7.149   1.726   0.100  0.0000  0.0000  0.0000
 2285WWi     Ci 2285   7.149   2.219   0.100  0.0000  0.0000  0.0000
 2286WWi     Ci 2286   7.149   2.712   0.100  0.0000  0.0000  0.0000
 2287WWi     Ci 2287   7.149   3.204   0.100  0.0000  0.0000  0.0000
 2288WWi     Ci 2288   7.149   3.697   0.100  0.0000  0.0000  0.0000
 2289WWi     Ci 2289   7.149   4.191   0.100  0.0000  0.0000  0.0000
 2290WWi     Ci 2290   7.149   4.683   0.100  0.0000  0.0000  0.0000
 2291WWi     Ci 2291   7.149   5.176   0.100  0.0000  0.0000  0.0000
 2292WWi     Ci 2292   7.149   5.670   0.100  0.0000  0.0000  0.0000
 2293WWi     Ci 2293   7.149   6.162   0.100  0.0000  0.0000  0.0000
 2294WWi     Ci 2294   7.149   6.655   0.100  0.0000  0.0000  0.0000
 2295WWi     Ci 2295   7.149   7.149   0.100  0.0000  0.0000  0.0000
 2296WWi     Ci 2296   7.149   7.641   0.100  0.0000  0.0000  0.0000
 2297WWi     Ci 2297   7.149   8.134   0.100  0.0000  0.0000  0.0000
 2298WWi     Ci 2298   7.149   8.627   0.100  0.0000  0.0000  0.0000
 2299WWi     Ci 2299   7.149   9.120   0.100  0.0000  0.0000  0.0000
 2300WWi     Ci 2300   7.149   9.614   0.100  0.0000  0.0000  0.0000
 2301WWi     Ci 2301   7.641   0.246   0.100  0.0000  0.0000  0.0000
 2302WWi     Ci 2302   7.641   0.740   0.100  0.0000  0.0000  0.0000
 2303WWi     Ci 2303   7.641   1.232   0.100  0.0000  0.0000  0.0000
 2304WWi     Ci 2304   7.641   1.726   0.100  0.0000  0.0000  0.0000
 2305WWi     Ci 2305   7.641   2.219   0.100  0.0000  0.0000  0.0000
 2306WWi     Ci 2306   7.641   2.712   0.100  0.0000  0.0000  0.0000
 2307WWi     Ci 2307   7.641   3.204   0.100  0.0000  0.0000  0.0000
 2308WWi     Ci 2308   7.641   3.697   0.100  0.0000  0.0000  0.0000
 2309WWi     Ci 2309   7.641   4.191   0.100  0.0000  0.0000  0.0000
 2310WWi     Ci 2310   7.641   4.683   0.100  0.0000  0.0000  0.0000
 2311WWi     Ci 2311   7.641   5.176   0.100  0.0000  0.0000  0.0000
 2312WWi     Ci 2312   7.641   5.670   0.100  0.0000  0.0000  0.0000
 2313WWi     Ci 2313   7.641   6.162   0.100  0.0000  0.0000  0.0000
 2314WWi     Ci 2314   7.641   6.655   0.100  0.0000  0.0000  0.0000
 2315WWi     Ci 2315   7.641   7.149   0.100  0.0000  0.0000  0.0000
 2316WWi     Ci 2316   7.641   7.641   0.100  0.0000  0.0000  0.0000
 2317WWi     Ci 2317   7.641   8.134   0.100  0.0000  0.0000  0.0000
 2318WWi     Ci 2318   7.641   8.627   0.100  0.0000  0.0000  0.0000
 2319WWi     Ci 2319   7.641   9.120   0.100  0.0000  0.0000  0.0000
 2320WWi     Ci 2320   7.641   9.614   0.100  0.0000  0.0000  0.0000
 2321WWi     Ci 2321   8.134   0.246   0.100  0.0000  0.0000  0.0000
 2322WWi     Ci 2322   8.134   0.740   0.100  0.0000  0.0000  0.0000
 2323WWi     Ci 2323   8.134   1.232   0.100  0.0000  0.0000  0.0000
 2324WWi     Ci 2324   8.134   1.726   0.100  0.0000  0.0000  0.0000
 2325WWi     Ci 2325   8.134   2.219   0.100  0.0000  0.0000  0.0000
 2326WWi     Ci 2326   8.134   2.712   0.100  0.0000  0.0000  0.0000
 2327WWi     Ci 2327   8.134   3.204   0.100  0.0000  0.0000  0.0000
 2328WWi     Ci 2328   8.134   3.697   0.100  0.0000  0.0000  0.0000
 2329WWi     Ci 2329   8.134   4.191   0.100  0.0000  0.0000  0.0000
 2330WWi     Ci 2330   8.134   4.683   0.100  0.0000  0.0000  0.0000
 2331WWi     Ci 2331   8.134   5.176   0.100  0.0000  0.0000  0.0000
 2332WWi     Ci 2332   8.134   5.670   0.100  0.0000  0.0000  0.0000
 2333WWi     Ci 2333   8.134   6.162   0.100  0.0000  0.0000  0.0000
 2334WWi     Ci 2334   8.134   6.655   0.100  0.0000  0.0000  0.0000
 2335WWi     Ci 2335   8.134   7.149   0.100  0.0000  0.0000  0.0000
 2336WWi     Ci 2336   8.134   7.641   0.100  0.0000  0.0000  0.0000
 2337WWi     Ci 2337   8.134   8.134   0.100  0.0000  0.0000  0.0000
 2338WWi     Ci 2338   8.134   8.627   0.100  0.0000  0.0000  0.0000
 2339WWi     Ci 2339   8.134   9.120   0.100  0.0000  0.0000  0.0000
 2340WWi     Ci 2340   8.134   9.614   0.100  0.0000  0.0000  0.0000
 2341WWi     Ci 2341   8.627   0.246   0.100  0.0000  0.0000  0.0000
 2342WWi     Ci 2342   8.627   0.740   0.100  0.0000  0.0000  0.0000
 2343WWi     Ci 2343   8.627   1.232   0.100  0.0000  0.0000  0.0000
 2344WWi     Ci 2344   8.627   1.726   0.100  0.0000  0.0000  0.0000
 2345WWi     Ci 2345   8.627   2.219   0.100  0.0000  0.0000  0.0000
 2346WWi     Ci 2346   8.627   2.712   0.100  0.0000  0.0000  0.0000
 2347WWi     Ci 2347   8.627   3.204   0.100  0.0000  0.0000  0.0000
 2348WWi     Ci 2348   8.627   3.697   0.100  0.0000  0.0000  0.0000
 2349WWi     Ci 2349   8.627   4.191   0.100  0.0000  0.0000  0.0000
 2350WWi     Ci 2350   8.627   4.683   0.100  0.0000  0.0000  0.0000
 2351WWi     Ci 2351   8.627   5.176   0.100  0.0000  0.0000  0.0000
 2352WWi     Ci 2352   8.627   5.670   0.100  0.0000  0.0000  0.0000
 2353WWi     Ci 2353   8.627   6.162   0.100  0.0000  0.0000  0.0000
 2354WWi     Ci 2354   8.627   6.655   0.100  0.0000  0.0000  0.0000
 2355WWi     Ci 2355   8.627   7.149   0.100  0.0000  0.0000  0.0000
 2356WWi     Ci 2356   8.627   7.641   0.100  0.0000  0.0000  0.0000
 2357WWi     Ci 2357   8.627   8.134   0.100  0.0000  0.0000  0.0000
 2358WWi     Ci 2358   8.627   8.627   0.100  0.0000  0.0000  0.0000
 2359WWi     Ci 2359   8.627   9.120   0.100  0.0000  0.0000  0.0000
 2360WWi     Ci 2360   8.627   9.614   0.100  0.0000  0.0000  0.0000
 2361WWi     Ci 2361   9.120   0.246   0.100  0.0000  0.0000  0.0000
 2362WWi     Ci 2362   9.120   0.740   0.100  0.0000  0.0000  0.0000
 2363WWi     Ci 2363   9.120   1.232   0.100  0.0000  0.0000  0.0000
 2364WWi     Ci 2364   9.120   1.726   0.100  0.0000  0.0000  0.0000
 2365WWi     Ci 2365   9.120   2.219   0.100  0.0000  0.0000  0.0000
 2366WWi     Ci 2366   9.120   2.712   0.100  0.0000  0.0000  0.0000
 2367WWi     Ci 2367   9.120   3.204   0.100  0.0000  0.0000  0.0000
 2368WWi     Ci 2368   9.120   3.697   0.100  0.0000  0.0000  0.0000
 2369WWi     Ci 2369   9.120   4.191   0.100  0.0000  0.0000  0.0000
 2370WWi     Ci 2370   9.120   4.683   0.100  0.0000  0.0000  0.0000
 2371WWi     Ci 2371   9.120   5.176   0.100  0.0000  0.0000  0.0000
 2372WWi     Ci 2372   9.120   5.670   0.100  0.0000  0.0000  0.0000
 2373WWi     Ci 2373   9.120   6.162   0.100  0.0000  0.0000  0.0000
 2374WWi     Ci 2374   9.120   6.655   0.100  0.0000  0.0000  0.0000
 2375WWi     Ci 2375   9.120   7.149   0.100  0.0000  0.0000  0.0000
 2376WWi     Ci 2376   9.120   7.641   0.100  0.0000  0.0000  0.0000
 2377WWi     Ci 2377   9.120   8.134   0.100  0.0000  0.0000  0.0000
 2378WWi     Ci 2378   9.120   8.627   0.100  0.0000  0.0000  0.0000
 2379WWi     Ci 2379   9.120   9.120   0.100  0.0000  0.0000  0.0000
 2380WWi     Ci 2380   9.120   9.614   0.100  0.0000  0.0000  0.0000
 2381WWi     Ci 2381   9.614   0.246   0.100  0.0000  0.0000  0.0000
 2382WWi     Ci 2382   9.614   0.740   0.100  0.0000  0.0000  0.0000
 2383WWi     Ci 2383   9.614   1.232   0.100  0.0000  0.0000  0.0000
 2384WWi     Ci 2384   9.614   1.726   0.100  0.0000  0.0000  0.0000
 2385WWi     Ci 2385   9.614   2.219   0.100  0.0000  0.0000  0.0000
 2386WWi     Ci 2386   9.614   2.712   0.100  0.0000  0.0000  0.0000
 2387WWi     Ci 2387   9.614   3.204   0.100  0.0000  0.0000  0.0000
 2388WWi     Ci 2388   9.614   3.697   0.100  0.0000  0.0000  0.0000
 2389WWi     Ci 2389   9.614   4.191   0.100  0.0000  0.0000  0.0000
 2390WWi     Ci 2390   9.614   4.683   0.100  0.0000  0.0000  0.0000
 2391WWi     Ci 2391   9.614   5.176   0.100  0.0000  0.0000  0.0000
 2392WWi     Ci 2392   9.614   5.670   0.100  0.0000  0.0000  0.0000
 2393WWi     Ci 2393   9.614   6.162   0.100  0.0000  0.0000  0.0000
 2394WWi     Ci 2394   9.614   6.655   0.100  0.0000  0.0000  0.0000
 2395WWi     Ci 2395   9.614   7.149   0.100  0.0000  0.0000  0.0000
 2396WWi     Ci 2396   9.614   7.641   0.100  0.0000  0.0000  0.0000
 2397WWi     Ci 2397   9.614   8.134   0.100  0.0000  0.0000  0.0000
 2398WWi     Ci 2398   9.614   8.627   0.100  0.0000  0.0000  0.0000
 2399WWi     Ci 2399   9.614   9.120   0.100  0.0000  0.0000  0.0000
 2400WWi     Ci 2400   9.614   9.614   0.100  0.0000  0.0000  0.0000
 2401WWW      C 2401   0.000   0.000  20.593  0.0000  0.0000  0.0000
 2402WWW      C 2402   0.000   0.493  20.593  0.0000  0.0000  0.0000
 2403WWW      C 2403   0.000   0.986  20.593  0.0000  0.0000  0.0000
 2404WWW      C 2404   0.000   1.479  20.593  0.0000  0.0000  0.0000
 2405WWW      C 2405   0.000   1.972  20.593  0.0000  0.0000  0.0000
 2406WWW      C 2406   0.000   2.465  20.593  0.0000  0.0000  0.0000
 2407WWW      C 2407   0.000   2.958  20.593  0.0000  0.0000  0.0000
 2408WWW      C 2408   0.000   3.451  20.593  0.0000  0.0000  0.0000
 2409WWW      C 2409   0.000   3.944  20.593  0.0000  0.0000  0.0000
 2410WWW      C 2410   0.000   4.437  20.593  0.0000  0.0000  0.0000
 2411WWW      C 2411   0.000   4.930  20.593  0.0000  0.0000  0.0000
 2412WWW      C 2412   0.000   5.423  20.593  0.0000  0.0000  0.0000
 2413WWW      C 2413   0.000   5.916  20.593  0.0000  0.0000  0.0000
 2414WWW      C 2414   0.000   6.409  20.593  0.0000  0.0000  0.0000
 2415WWW      C 2415   0.000   6.902  20.593  0.0000  0.0000  0.0000
 2416WWW      C 2416   0.000   7.395  20.593  0.0000  0.0000  0.0000
 2417WWW      C 2417   0.000   7.888  20.593  0.0000  0.0000  0.0000
 2418WWW      C 2418   0.000   8.381  20.593  0.0000  0.0000  0.0000
 2419WWW      C 2419   0.000   8.874  20.593  0.0000  0.0000  0.0000
 2420WWW      C 2420   0.000   9.367  20.593  0.0000  0.0000  0.0000
 2421WWW      C 2421   0.493   0.000  20.593  0.0000  0.0000  0.0000
 2422WWW      C 2422   0.493   0.493  20.593  0.0000  0.0000  0.0000
 2423WWW      C 2423   0.493   0.986  20.593  0.0000  0.0000  0.0000
 2424WWW      C 2424   0.493   1.479  20.593  0.0000  0.0000  0.0000
 2425WWW      C 2425   0.493   1.972  20.593  0.0000  0.0000  0.0000
 2426WWW      C 2426   0.493   2.465  20.593  0.0000  0.0000  0.0000
 2427WWW      C 2427   0.493   2.958  20.593  0.0000  0.0000  0.0000
 2428WWW      C 2428   0.493   3.451  20.593  0.0000  0.0000  0.0000
 2429WWW      C 2429   0.493   3.944  20.593  0.0000  0.0000  0.0000
 2430WWW      C 2430   0.493   4.437  20.593  0.0000  0.0000  0.0000
 2431WWW      C 2431   0.493   4.930  20.593  0.0000  0.0000  0.0000
 2432WWW      C 2432   0.493   5.423  20.593  0.0000  0.0000  0.0000
 2433WWW      C 2433   0.493   5.916  20.593  0.0000  0.0000  0.0000
 2434WWW      C 2434   0.493   6.409  20.593  0.0000  0.0000  0.0000
 2435WWW      C 2435   0.493   6.902  20.593  0.0000  0.0000  0.0000
 2436WWW      C 2436   0.493   7.395  20.593  0.0000  0.0000  0.0000
 2437WWW      C 2437   0.493   7.888  20.593  0.0000  0.0000  0.0000
 2438WWW      C 2438   0.493   8.381  20.593  0.0000  0.0000  0.0000
 2439WWW      C 2439   0.493   8.874  20.593  0.0000  0.0000  0.0000
 2440WWW      C 2440   0.493   9.367  20.593  0.0000  0.0000  0.0000
 2441WWW      C 2441   0.986   0.000  20.593  0.0000  0.0000  0.0000
 2442WWW      C 2442   0.986   0.493  20.593  0.0000  0.0000  0.0000
 2443WWW      C 2443   0.986   0.986  20.593  0.0000  0.0000  0.0000
 2444WWW      C 2444   0.986   1.479  20.593  0.0000  0.0000  0.0000
 2445WWW      C 2445   0.986   1.972  20.593  0.0000  0.0000  0.0000
 2446WWW      C 2446   0.986   2.465  20.593  0.0000  0.0000  0.0000
 2447WWW      C 2447   0.986   2.958  20.593  0.0000  0.0000  0.0000
 2448WWW      C 2448   0.986   3.451  20.593  0.0000  0.0000  0.0000
 2449WWW      C 2449   0.986   3.944  20.593  0.0000  0.0000  0.0000
 2450WWW      C 2450   0.986   4.437  20.593  0.0000  0.0000  0.0000
 2451WWW      C 2451   0.986   4.930  20.593  0.0000  0.0000  0.0000
 2452WWW      C 2452   0.986   5.423  20.593  0.0000  0.0000  0.0000
 2453WWW      C 2453   0.986   5.916  20.593  0.0000  0.0000  0.0000
 2454WWW      C 2454   0.986   6.409  20.593  0.0000  0.0000  0.0000
 2455WWW      C 2455   0.986   6.902  20.593  0.0000  0.0000  0.0000
 2456WWW      C 2456   0.986   7.395  20.593  0.0000  0.0000  0.0000
 2457WWW      C 2457   0.986   7.888  20.593  0.0000  0.0000  0.0000
 2458WWW      C 2458   0.986   8.381  20.593  0.0000  0.0000  0.0000
 2459WWW      C 2459   0.986   8.874  20.593  0.0000  0.0000  0.0000
 2460WWW      C 2460   0.986   9.367  20.593  0.0000  0.0000  0.0000
 2461WWW      C 2461   1.479   0.000  20.593  0.0000  0.0000  0.0000
 2462WWW      C 2462   1.479   0.493  20.593  0.0000  0.0000  0.0000
 2463WWW      C 2463   1.479   0.986  20.593  0.0000  0.0000  0.0000
 2464WWW      C 2464   1.479   1.479  20.593  0.0000  0.0000  0.0000
 2465WWW      C 2465   1.479   1.972  20.593  0.0000  0.0000  0.0000
 2466WWW      C 2466   1.479   2.465  20.593  0.0000  0.0000  0.0000
 2467WWW      C 2467   1.479   2.958  20.593  0.0000  0.0000  0.0000
 2468WWW      C 2468   1.479   3.451  20.593  0.0000  0.0000  0.0000
 2469WWW      C 2469   1.479   3.944  20.593  0.0000  0.0000  0.0000
 2470WWW      C 2470   1.479   4.437  20.593  0.0000  0.0000  0.0000
 2471WWW      C 2471   1.479   4.930  20.593  0.0000  0.0000  0.0000
 2472WWW      C 2472   1.479   5.423  20.593  0.0000  0.0000  0.0000
 2473WWW      C 2473   1.479   5.916  20.593  0.0000  0.0000  0.0000
 2474WWW      C 2474   1.479   6.409  20.593  0.0000  0.0000  0.0000
 2475WWW      C 2475   1.479   6.902  20.593  0.0000  0.0000  0.0000
 2476WWW      C 2476   1.479   7.395  20.593  0.0000  0.0000  0.0000
 2477WWW      C 2477   1.479   7.888  20.593  0.0000  0.0000  0.0000
 2478WWW      C 2478   1.479   8.381  20.593  0.0000  0.0000  0.0000
 2479WWW      C 2479   1.479   8.874  20.593  0.0000  0.0000  0.0000
 2480WWW      C 2480   1.479   9.367  20.593  0.0000  0.0000  0.0000
 2481WWW      C 2481   1.972   0.000  20.593  0.0000  0.0000  0.0000
 2482WWW      C 2482   1.972   0.493  20.593  0.0000  0.0000  0.0000
 2483WWW      C 2483   1.972   0.986  20.593  0.0000  0.0000  0.0000
 2484WWW      C 2484   1.972   1.479  20.593  0.0000  0.0000  0.0000
 2485WWW      C 2485   1.972   1.972  20.593  0.0000  0.0000  0.0000
 2486WWW      C 2486   1.972   2.465  20.593  0.0000  0.0000  0.0000
 2487WWW      C 2487   1.972   2.958  20.593  0.0000  0.0000  0.0000
 2488WWW      C 2488   1.972   3.451  20.593  0.0000  0.0000  0.0000
 2489WWW      C 2489   1.972   3.944  20.593  0.0000  0.0000  0.0000
 2490WWW      C 2490   1.972   4.437  20.593  0.0000  0.0000  0.0000
 2491WWW      C 2491   1.972   4.930  20.593  0.0000  0.0000  0.0000
 2492WWW      C 2492   1.972   5.423  20.593  0.0000  0.0000  0.0000
 2493WWW      C 2493   1.972   5.916  20.593  0.0000  0.0000  0.0000
 2494WWW      C 2494   1.972   6.409  20.593  0.0000  0.0000  0.0000
 2495WWW      C 2495   1.972   6.902  20.593  0.0000  0.0000  0.0000
 2496WWW      C 2496   1.972   7.395  20.593  0.0000  0.0000  0.0000
 2497WWW      C 2497   1.972   7.888  20.593  0.0000  0.0000  0.0000
 2498WWW      C 2498   1.972   8.381  20.593  0.0000  0.0000  0.0000
 2499WWW      C 2499   1.972   8.874  20.593  0.0000  0.0000  0.0000
 2500WWW      C 2500   1.972   9.367  20.593  0.0000  0.0000  0.0000
 2501WWW      C 2501   2.465   0.000  20.593  0.0000  0.0000  0.0000
 2502WWW      C 2502   2.465   0.493  20.593  0.0000  0.0000  0.0000
 2503WWW      C 2503   2.465   0.986  20.593  0.0000  0.0000  0.0000
 2504WWW      C 2504   2.465   1.479  20.593  0.0000  0.0000  0.0000
 2505WWW      C 2505   2.465   1.972  20.593  0.0000  0.0000  0.0000
 2506WWW      C 2506   2.465   2.465  20.593  0.0000  0.0000  0.0000
 2507WWW      C 2507   2.465   2.958  20.593  0.0000  0.0000  0.0000
 2508WWW      C 2508   2.465   3.451  20.593  0.0000  0.0000  0.0000
 2509WWW      C 2509   2.465   3.944  20.593  0.0000  0.0000  0.0000
 2510WWW      C 2510   2.465   4.437  20.593  0.0000  0.0000  0.0000
 2511WWW      C 2511   2.465   4.930  20.593  0.0000  0.0000  0.0000
 2512WWW      C 2512   2.465   5.423  20.593  0.0000  0.0000  0.0000
 2513WWW      C 2513   2.465   5.916  20.593  0.0000  0.0000  0.0000
 2514WWW      C 2514   2.465   6.409  20.593  0.0000  0.0000  0.0000
 2515WWW      C 2515   2.465   6.902  20.593  0.0000  0.0000  0.0000
 2516WWW      C 2516   2.465   7.395  20.593  0.0000  0.0000  0.0000
 2517WWW      C 2517   2.465   7.888  20.593  0.0000  0.0000  0.0000
 2518WWW      C 2518   2.465   8.381  20.593  0.0000  0.0000  0.0000
 2519WWW      C 2519   2.465   8.874  20.593  0.0000  0.0000  0.0000
 2520WWW      C 2520   2.465   9.367  20.593  0.0000  0.0000  0.0000
 2521WWW      C 2521   2.958   0.000  20.593  0.0000  0.0000  0.0000
 2522WWW      C 2522   2.958   0.493  20.593  0.0000  0.0000  0.0000
 2523WWW      C 2523   2.958   0.986  20.593  0.0000  0.0000  0.0000
 2524WWW      C 2524   2.958   1.479  20.593  0.0000  0.0000  0.0000
 2525WWW      C 2525   2.958   1.972  20.593  0.0000  0.0000  0.0000
 2526WWW      C 2526   2.958   2.465  20.593  0.0000  0.0000  0.0000
 2527WWW      C 2527   2.958   2.958  20.593  0.0000  0.0000  0.0000
 2528WWW      C 2528   2.958   3.451  20.593  0.0000  0.0000  0.0000
 2529WWW      C 2529   2.958   3.944  20.593  0.0000  0.0000  0.0000
 2530WWW      C 2530   2.958   4.437  20.593  0.0000  0.0000  0.0000
 2531WWW      C 2531   2.958   4.930  20.593  0.0000  0.0000  0.0000
 2532WWW      C 2532   2.958   5.423  20.593  0.0000  0.0000  0.0000
 2533WWW      C 2533   2.958   5.916  20.593  0.0000  0.0000  0.0000
 2534WWW      C 2534   2.958   6.409  20.593  0.0000  0.0000  0.0000
 2535WWW      C 2535   2.958   6.902  20.593  0.0000  0.0000  0.0000
 2536WWW      C 2536   2.958   7.395  20.593  0.0000  0.0000  0.0000
 2537WWW      C 2537   2.958   7.888  20.593  0.0000  0.0000  0.0000
 2538WWW      C 2538   2.958   8.381  20.593  0.0000  0.0000  0.0000
 2539WWW      C 2539   2.958   8.874  20.593  0.0000  0.0000  0.0000
 2540WWW      C 2540   2.958   9.367  20.593  0.0000  0.0000  0.0000
 2541WWW      C 2541   3.451   0.000  20.593  0.0000  0.0000  0.0000
 2542WWW      C 2542   3.451   0.493  20.593  0.0000  0.0000  0.0000
 2543WWW      C 2543   3.451   0.986  20.593  0.0000  0.0000  0.0000
 2544WWW      C 2544   3.451   1.479  20.593  0.0000  0.0000  0.0000
 2545WWW      C 2545   3.451   1.972  20.593  0.0000  0.0000  0.0000
 2546WWW      C 2546   3.451   2.465  20.593  0.0000  0.0000  0.0000
 2547WWW      C 2547   3.451   2.958  20.593  0.0000  0.0000  0.0000
 2548WWW      C 2548   3.451   3.451  20.593  0.0000  0.0000  0.0000
 2549WWW      C 2549   3.451   3.944  20.593  0.0000  0.0000  0.0000
 2550WWW      C 2550   3.451   4.437  20.593  0.0000  0.0000  0.0000
 2551WWW      C 2551   3.451   4.930  20.593  0.0000  0.0000  0.0000
 2552WWW      C 2552   3.451   5.423  20.593  0.0000  0.0000  0.0000
 2553WWW      C 2553   3.451   5.916  20.593  0.0000  0.0000  0.0000
 2554WWW      C 2554   3.451   6.409  20.593  0.0000  0.0000  0.0000
 2555WWW      C 2555   3.451   6.902  20.593  0.0000  0.0000  0.0000
 2556WWW      C 2556   3.451   7.395  20.593  0.0000  0.0000  0.0000
 2557WWW      C 2557   3.451   7.888  20.593  0.0000  0.0000  0.0000
 2558WWW      C 2558   3.451   8.381  20.593  0.0000  0.0000  0.0000
 2559WWW      C 2559   3.451   8.874  20.593  0.0000  0.0000  0.0000
 2560WWW      C 2560   3.451   9.367  20.593  0.0000  0.0000  0.0000
 2561WWW      C 2561   3.944   0.000  20.593  0.0000  0.0000  0.0000
 2562WWW      C 2562   3.944   0.493  20.593  0.0000  0.0000  0.0000
 2563WWW      C 2563   3.944   0.986  20.593  0.0000  0.0000  0.0000
 2564WWW      C 2564   3.944   1.479  20.593  0.0000  0.0000  0.0000
 2565WWW      C 2565   3.944   1.972  20.593  0.0000  0.0000  0.0000
 2566WWW      C 2566   3.944   2.465  20.593  0.0000  0.0000  0.0000
 2567WWW      C 2567   3.944   2.958  20.593  0.0000  0.0000  0.0000
 2568WWW      C 2568   3.944   3.451  20.593  0.0000  0.0000  0.0000
 2569WWW      C 2569   3.944   3.944  20.593  0.0000  0.0000  0.0000
 2570WWW      C 2570   3.944   4.437  20.593  0.0000  0.0000  0.0000
 2571WWW      C 2571   3.944   4.930  20.593  0.0000  0.0000  0.0000
 2572WWW      C 2572   3.944   5.423  20.593  0.0000  0.0000  0.0000
 2573WWW      C 2573   3.944   5.916  20.593  0.0000  0.0000  0.0000
 2574WWW      C 2574   3.944   6.409  20.593  0.0000  0.0000  0.0000
 2575WWW      C 2575   3.944   6.902  20.593  0.0000  0.0000  0.0000
 2576WWW      C 2576   3.944   7.395  20.593  0.0000  0.0000  0.0000
 2577WWW      C 2577   3.944   7.888  20.593  0.0000  0.0000  0.0000
 2578WWW      C 2578   3.944   8.381  20.593  0.0000  0.0000  0.0000
 2579WWW      C 2579   3.944   8.874  20.593  0.0000  0.0000  0.0000
 2580WWW      C 2580   3.944   9.367  20.593  0.0000  0.0000  0.0000
 2581WWW      C 2581   4.437   0.000  20.593  0.0000  0.0000  0.0000
 2582WWW      C 2582   4.437   0.493  20.593  0.0000  0.0000  0.0000
 2583WWW      C 2583   4.437   0.986  20.593  0.0000  0.0000  0.0000
 2584WWW      C 2584   4.437   1.479  20.593  0.0000  0.0000  0.0000
 2585WWW      C 2585   4.437   1.972  20.593  0.0000  0.0000  0.0000
 2586WWW      C 2586   4.437   2.465  20.593  0.0000  0.0000  0.0000
 2587WWW      C 2587   4.437   2.958  20.593  0.0000  0.0000  0.0000
 2588WWW      C 2588   4.437   3.451  20.593  0.0000  0.0000  0.0000
 2589WWW      C 2589   4.437   3.944  20.593  0.0000  0.0000  0.0000
 2590WWW      C 2590   4.437   4.437  20.593  0.0000  0.0000  0.0000
 2591WWW      C 2591   4.437   4.930  20.593  0.0000  0.0000  0.0000
 2592WWW      C 2592   4.437   5.423  20.593  0.0000  0.0000  0.0000
 2593WWW      C 2593   4.437   5.916  20.593  0.0000  0.0000  0.0000
 2594WWW      C 2594   4.437   6.409  20.593  0.0000  0.0000  0.0000
 2595WWW      C 2595   4.437   6.902  20.593  0.0000  0.0000  0.0000
 2596WWW      C 2596   4.437   7.395  20.593  0.0000  0.0000  0.0000
 2597WWW      C 2597   4.437   7.888  20.593  0.0000  0.0000  0.0000
 2598WWW      C 2598   4.437   8.381  20.593  0.0000  0.0000  0.0000
 2599WWW      C 2599   4.437   8.874  20.593  0.0000  0.0000  0.0000
 2600WWW      C 2600   4.437   9.367  20.593  0.0000  0.0000  0.0000
 2601WWW      C 2601   4.930   0.000  20.593  0.0000  0.0000  0.0000
 2602WWW      C 2602   4.930   0.493  20.593  0.0000  0.0000  0.0000
 2603WWW      C 2603   4.930   0.986  20.593  0.0000  0.0000  0.0000
 2604WWW      C 2604   4.930   1.479  20.593  0.0000  0.0000  0.0000
 2605WWW      C 2605   4.930   1.972  20.593  0.0000  0.0000  0.0000
 2606WWW      C 2606   4.930   2.465  20.593  0.0000  0.0000  0.0000
 2607WWW      C 2607   4.930   2.958  20.593  0.0000  0.0000  0.0000
 2608WWW      C 2608   4.930   3.451  20.593  0.0000  0.0000  0.0000
 2609WWW      C 2609   4.930   3.944  20.593  0.0000  0.0000  0.0000
 2610WWW      C 2610   4.930   4.437  20.593  0.0000  0.0000  0.0000
 2611WWW      C 2611   4.930   4.930  20.593  0.0000  0.0000  0.0000
 2612WWW      C 2612   4.930   5.423  20.593  0.0000  0.0000  0.0000
 2613WWW      C 2613   4.930   5.916  20.593  0.0000  0.0000  0.0000
 2614WWW      C 2614   4.930   6.409  20.593  0.0000  0.0000  0.0000
 2615WWW      C 2615   4.930   6.902  20.593  0.0000  0.0000  0.0000
 2616WWW      C 2616   4.930   7.395  20.593  0.0000  0.0000  0.0000
 2617WWW      C 2617   4.930   7.888  20.593  0.0000  0.0000  0.0000
 2618WWW      C 2618   4.930   8.381  20.593  0.0000  0.0000  0.0000
 2619WWW      C 2619   4.930   8.874  20.593  0.0000  0.0000  0.0000
 2620WWW      C 2620   4.930   9.367  20.593  0.0000  0.0000  0.0000
 2621WWW      C 2621   5.423   0.000  20.593  0.0000  0.0000  0.0000
 2622WWW      C 2622   5.423   0.493  20.593  0.0000  0.0000  0.0000
 2623WWW      C 2623   5.423   0.986  20.593  0.0000  0.0000  0.0000
 2624WWW      C 2624   5.423   1.479  20.593  0.0000  0.0000  0.0000
 2625WWW      C 2625   5.423   1.972  20.593  0.0000  0.0000  0.0000
 2626WWW      C 2626   5.423   2.465  20.593  0.0000  0.0000  0.0000
 2627WWW      C 2627   5.423   2.958  20.593  0.0000  0.0000  0.0000
 2628WWW      C 2628   5.423   3.451  20.593  0.0000  0.0000  0.0000
 2629WWW      C 2629   5.423   3.944  20.593  0.0000  0.0000  0.0000
 2630WWW      C 2630   5.423   4.437  20.593  0.0000  0.0000  0.0000
 2631WWW      C 2631   5.423   4.930  20.593  0.0000  0.0000  0.0000
 2632WWW      C 2632   5.423   5.423  20.593  0.0000  0.0000  0.0000
 2633WWW      C 2633   5.423   5.916  20.593  0.0000  0.0000  0.0000
 2634WWW      C 2634   5.423   6.409  20.593  0.0000  0.0000  0.0000
 2635WWW      C 2635   5.423   6.902  20.593  0.0000  0.0000  0.0000
 2636WWW      C 2636   5.423   7.395  20.593  0.0000  0.0000  0.0000
 2637WWW      C 2637   5.423   7.888  20.593  0.0000  0.0000  0.0000
 2638WWW      C 2638   5.423   8.381  20.593  0.0000  0.0000  0.0000
 2639WWW      C 2639   5.423   8.874  20.593  0.0000  0.0000  0.0000
 2640WWW      C 2640   5.423   9.367  20.593  0.0000  0.0000  0.0000
 2641WWW      C 2641   5.916   0.000  20.593  0.0000  0.0000  0.0000
 2642WWW      C 2642   5.916   0.493  20.593  0.0000  0.0000  0.0000
 2643WWW      C 2643   5.916   0.986  20.593  0.0000  0.0000  0.0000
 2644WWW      C 2644   5.916   1.479  20.593  0.0000  0.0000  0.0000
 2645WWW      C 2645   5.916   1.972  20.593  0.0000  0.0000  0.0000
 2646WWW      C 2646   5.916   2.465  20.593  0.0000  0.0000  0.0000
 2647WWW      C 2647   5.916   2.958  20.593  0.0000  0.0000  0.0000
 2648WWW      C 2648   5.916   3.451  20.593  0.0000  0.0000  0.0000
 2649WWW      C 2649   5.916   3.944  20.593  0.0000  0.0000  0.0000
 2650WWW      C 2650   5.916   4.437  20.593  0.0000  0.0000  0.0000
 2651WWW      C 2651   5.916   4.930  20.593  0.0000  0.0000  0.0000
 2652WWW      C 2652   5.916   5.423  20.593  0.0000  0.0000  0.0000
 2653WWW      C 2653   5.916   5.916  20.593  0.0000  0.0000  0.0000
 2654WWW      C 2654   5.916   6.409  20.593  0.0000  0.0000  0.0000
 2655WWW      C 2655   5.916   6.902  20.593  0.0000  0.0000  0.0000
 2656WWW      C 2656   5.916   7.395  20.593  0.0000  0.0000  0.0000
 2657WWW      C 2657   5.916   7.888  20.593  0.0000  0.0000  0.0000
 2658WWW      C 2658   5.916   8.381  20.593  0.0000  0.0000  0.0000
 2659WWW      C 2659   5.916   8.874  20.593  0.0000  0.0000  0.0000
 2660WWW      C 2660   5.916   9.367  20.593  0.0000  0.0000  0.0000
 2661WWW      C 2661   6.409   0.000  20.593  0.0000  0.0000  0.0000
 2662WWW      C 2662   6.409   0.493  20.593  0.0000  0.0000  0.0000
 2663WWW      C 2663   6.409   0.986  20.593  0.0000  0.0000  0.0000
 2664WWW      C 2664   6.409   1.479  20.593  0.0000  0.0000  0.0000
 2665WWW      C 2665   6.409   1.972  20.593  0.0000  0.0000  0.0000
 2666WWW      C 2666   6.409   2.465  20.593  0.0000  0.0000  0.0000
 2667WWW      C 2667   6.409   2.958  20.593  0.0000  0.0000  0.0000
 2668WWW      C 2668   6.409   3.451  20.593  0.0000  0.0000  0.0000
 2669WWW      C 2669   6.409   3.944  20.593  0.0000  0.0000  0.0000
 2670WWW      C 2670   6.409   4.437  20.593  0.0000  0.0000  0.0000
 2671WWW      C 2671   6.409   4.930  20.593  0.0000  0.0000  0.0000
 2672WWW      C 2672   6.409   5.423  20.593  0.0000  0.0000  0.0000
 2673WWW      C 2673   6.409   5.916  20.593  0.0000  0.0000  0.0000
 2674WWW      C 2674   6.409   6.409  20.593  0.0000  0.0000  0.0000
 2675WWW      C 2675   6.409   6.902  20.593  0.0000  0.0000  0.0000
 2676WWW      C 2676   6.409   7.395  20.593  0.0000  0.0000  0.0000
 2677WWW      C 2677   6.409   7.888  20.593  0.0000  0.0000  0.0000
 2678WWW      C 2678   6.409   8.381  20.593  0.0000  0.0000  0.0000
 2679WWW      C 2679   6.409   8.874  20.593  0.0000  0.0000  0.0000
 2680WWW      C 2680   6.409   9.367  20.593  0.0000  0.0000  0.0000
 2681WWW      C 2681   6.902   0.000  20.593  0.0000  0.0000  0.0000
 2682WWW      C 2682   6.902   0.493  20.593  0.0000  0.0000  0.0000
 2683WWW      C 2683   6.902   0.986  20.593  0.0000  0.0000  0.0000
 2684WWW      C 2684   6.902   1.479  20.593  0.0000  0.0000  0.0000
 2685WWW      C 2685   6.902   1.972  20.593  0.0000  0.0000  0.0000
 2686WWW      C 2686   6.902   2.465  20.593  0.0000  0.0000  0.0000
 2687WWW      C 2687   6.902   2.958  20.593  0.0000  0.0000  0.0000
 2688WWW      C 2688   6.902   3.451  20.593  0.0000  0.0000  0.0000
 2689WWW      C 2689   6.902   3.944  20.593  0.0000  0.0000  0.0000
 2690WWW      C 2690   6.902   4.437  20.593  0.0000  0.0000  0.0000
 2691WWW      C 2691   6.902   4.930  20.593  0.0000  0.0000  0.0000
 2692WWW      C 2692   6.902   5.423  20.593  0.0000  0.0000  0.0000
 2693WWW      C 2693   6.902   5.916  20.593  0.0000  0.0000  0.0000
 2694WWW      C 2694   6.902   6.409  20.593  0.0000  0.0000  0.0000
 2695WWW      C 2695   6.902   6.902  20.593  0.0000  0.0000  0.0000
 2696WWW      C 2696   6.902   7.395  20.593  0.0000  0.0000  0.0000
 2697WWW      C 2697   6.902   7.888  20.593  0.0000  0.0000  0.0000
 2698WWW      C 2698   6.902   8.381  20.593  0.0000  0.0000  0.0000
 2699WWW      C 2699   6.902   8.874  20.593  0.0000  0.0000  0.0000
 2700WWW      C 2700   6.902   9.367  20.593  0.0000  0.0000  0.0000
 2701WWW      C 2701   7.395   0.000  20.593  0.0000  0.0000  0.0000
 2702WWW      C 2702   7.395   0.493  20.593  0.0000  0.0000  0.0000
 2703WWW      C 2703   7.395   0.986  20.593  0.0000  0.0000  0.0000
 2704WWW      C 2704   7.395   1.479  20.593  0.0000  0.0000  0.0000
 2705WWW      C 2705   7.395   1.972  20.593  0.0000  0.0000  0.0000
 2706WWW      C 2706   7.395   2.465  20.593  0.0000  0.0000  0.0000
 2707WWW      C 2707   7.395   2.958  20.593  0.0000  0.0000  0.0000
 2708WWW      C 2708   7.395   3.451  20.593  0.0000  0.0000  0.0000
 2709WWW      C 2709   7.395   3.944  20.593  0.0000  0.0000  0.0000
 2710WWW      C 2710   7.395   4.437  20.593  0.0000  0.0000  0.0000
 2711WWW      C 2711   7.395   4.930  20.593  0.0000  0.0000  0.0000
 2712WWW      C 2712   7.395   5.423  20.593  0.0000  0.0000  0.0000
 2713WWW      C 2713   7.395   5.916  20.593  0.0000  0.0000  0.0000
 2714WWW      C 2714   7.395   6.409  20.593  0.0000  0.0000  0.0000
 2715WWW      C 2715   7.395   6.902  20.593  0.0000  0.0000  0.0000
 2716WWW      C 2716   7.395   7.395  20.593  0.0000  0.0000  0.0000
 2717WWW      C 2717   7.395   7.888  20.593  0.0000  0.0000  0.0000
 2718WWW      C 2718   7.395   8.381  20.593  0.0000  0.0000  0.0000
 2719WWW      C 2719   7.395   8.874  20.593  0.0000  0.0000  0.0000
 2720WWW      C 2720   7.395   9.367  20.593  0.0000  0.0000  0.0000
 2721WWW      C 2721   7.888   0.000  20.593  0.0000  0.0000  0.0000
 2722WWW      C 2722   7.888   0.493  20.593  0.0000  0.0000  0.0000
 2723WWW      C 2723   7.888   0.986  20.593  0.0000  0.0000  0.0000
 2724WWW      C 2724   7.888   1.479  20.593  0.0000  0.0000  0.0000
 2725WWW      C 2725   7.888   1.972  20.593  0.0000  0.0000  0.0000
 2726WWW      C 2726   7.888   2.465  20.593  0.0000  0.0000  0.0000
 2727WWW      C 2727   7.888   2.958  20.593  0.0000  0.0000  0.0000
 2728WWW      C 2728   7.888   3.451  20.593  0.0000  0.0000  0.0000
 2729WWW      C 2729   7.888   3.944  20.593  0.0000  0.0000  0.0000
 2730WWW      C 2730   7.888   4.437  20.593  0.0000  0.0000  0.0000
 2731WWW      C 2731   7.888   4.930  20.593  0.0000  0.0000  0.0000
 2732WWW      C 2732   7.888   5.423  20.593  0.0000  0.0000  0.0000
 2733WWW      C 2733   7.888   5.916  20.593  0.0000  0.0000  0.0000
 2734WWW      C 2734   7.888   6.409  20.593  0.0000  0.0000  0.0000
 2735WWW      C 2735   7.888   6.902  20.593  0.0000  0.0000  0.0000
 2736WWW      C 2736   7.888   7.395  20.593  0.0000  0.0000  0.0000
 2737WWW      C 2737   7.888   7.888  20.593  0.0000  0.0000  0.0000
 2738WWW      C 2738   7.888   8.381  20.593  0.0000  0.0000  0.0000
 2739WWW      C 2739   7.888   8.874  20.593  0.0000  0.0000  0.0000
 2740WWW      C 2740   7.888   9.367  20.593  0.0000  0.0000  0.0000
 2741WWW      C 2741   8.381   0.000  20.593  0.0000  0.0000  0.0000
 2742WWW      C 2742   8.381   0.493  20.593  0.0000  0.0000  0.0000
 2743WWW      C 2743   8.381   0.986  20.593  0.0000  0.0000  0.0000
 2744WWW      C 2744   8.381   1.479  20.593  0.0000  0.0000  0.0000
 2745WWW      C 2745   8.381   1.972  20.593  0.0000  0.0000  0.0000
 2746WWW      C 2746   8.381   2.465  20.593  0.0000  0.0000  0.0000
 2747WWW      C 2747   8.381   2.958  20.593  0.0000  0.0000  0.0000
 2748WWW      C 2748   8.381   3.451  20.593  0.0000  0.0000  0.0000
 2749WWW      C 2749   8.381   3.944  20.593  0.0000  0.0000  0.0000
 2750WWW      C 2750   8.381   4.437  20.593  0.0000  0.0000  0.0000
 2751WWW      C 2751   8.381   4.930  20.593  0.0000  0.0000  0.0000
 2752WWW      C 2752   8.381   5.423  20.593  0.0000  0.0000  0.0000
 2753WWW      C 2753   8.381   5.916  20.593  0.0000  0.0000  0.0000
 2754WWW      C 2754   8.381   6.409  20.593  0.0000  0.0000  0.0000
 2755WWW      C 2755   8.381   6.902  20.593  0.0000  0.0000  0.0000
 2756WWW      C 2756   8.381   7.395  20.593  0.0000  0.0000  0.0000
 2757WWW      C 2757   8.381   7.888  20.593  0.0000  0.0000  0.0000
 2758WWW      C 2758   8.381   8.381  20.593  0.0000  0.0000  0.0000
 2759WWW      C 2759   8.381   8.874  20.593  0.0000  0.0000  0.0000
 2760WWW      C 2760   8.381   9.367  20.593  0.0000  0.0000  0.0000
 2761WWW      C 2761   8.874   0.000  20.593  0.0000  0.0000  0.0000
 2762WWW      C 2762   8.874   0.493  20.593  0.0000  0.0000  0.0000
 2763WWW      C 2763   8.874   0.986  20.593  0.0000  0.0000  0.0000
 2764WWW      C 2764   8.874   1.479  20.593  0.0000  0.0000  0.0000
 2765WWW      C 2765   8.874   1.972  20.593  0.0000  0.0000  0.0000
 2766WWW      C 2766   8.874   2.465  20.593  0.0000  0.0000  0.0000
 2767WWW      C 2767   8.874   2.958  20.593  0.0000  0.0000  0.0000
 2768WWW      C 2768   8.874   3.451  20.593  0.0000  0.0000  0.0000
 2769WWW      C 2769   8.874   3.944  20.593  0.0000  0.0000  0.0000
 2770WWW      C 2770   8.874   4.437  20.593  0.0000  0.0000  0.0000
 2771WWW      C 2771   8.874   4.930  20.593  0.0000  0.0000  0.0000
 2772WWW      C 2772   8.874   5.423  20.593  0.0000  0.0000  0.0000
 2773WWW      C 2773   8.874   5.916  20.593  0.0000  0.0000  0.0000
 2774WWW      C 2774   8.874   6.409  20.593  0.0000  0.0000  0.0000
 2775WWW      C 2775   8.874   6.902  20.593  0.0000  0.0000  0.0000
 2776WWW      C 2776   8.874   7.395  20.593  0.0000  0.0000  0.0000
 2777WWW      C 2777   8.874   7.888  20.593  0.0000  0.0000  0.0000
 2778WWW      C 2778   8.874   8.381  20.593  0.0000  0.0000  0.0000
 2779WWW      C 2779   8.874   8.874  20.593  0.0000  0.0000  0.0000
 2780WWW      C 2780   8.874   9.367  20.593  0.0000  0.0000  0.0000
 2781WWW      C 2781   9.367   0.000  20.593  0.0000  0.0000  0.0000
 2782WWW      C 2782   9.367   0.493  20.593  0.0000  0.0000  0.0000
 2783WWW      C 2783   9.367   0.986  20.593  0.0000  0.0000  0.0000
 2784WWW      C 2784   9.367   1.479  20.593  0.0000  0.0000  0.0000
 2785WWW      C 2785   9.367   1.972  20.593  0.0000  0.0000  0.0000
 2786WWW      C 2786   9.367   2.465  20.593  0.0000  0.0000  0.0000
 2787WWW      C 2787   9.367   2.958  20.593  0.0000  0.0000  0.0000
 2788WWW      C 2788   9.367   3.451  20.593  0.0000  0.0000  0.0000
 2789WWW      C 2789   9.367   3.944  20.593  0.0000  0.0000  0.0000
 2790WWW      C 2790   9.367   4.437  20.593  0.0000  0.0000  0.0000
 2791WWW      C 2791   9.367   4.930  20.593  0.0000  0.0000  0.0000
 2792WWW      C 2792   9.367   5.423  20.593  0.0000  0.0000  0.0000
 2793WWW      C 2793   9.367   5.916  20.593  0.0000  0.0000  0.0000
 2794WWW      C 2794   9.367   6.409  20.593  0.0000  0.0000  0.0000
 2795WWW      C 2795   9.367   6.902  20.593  0.0000  0.0000  0.0000
 2796WWW      C 2796   9.367   7.395  20.593  0.0000  0.0000  0.0000
 2797WWW      C 2797   9.367   7.888  20.593  0.0000  0.0000  0.0000
 2798WWW      C 2798   9.367   8.381  20.593  0.0000  0.0000  0.0000
 2799WWW      C 2799   9.367   8.874  20.593  0.0000  0.0000  0.0000
 2800WWW      C 2800   9.367   9.367  20.593  0.0000  0.0000  0.0000
 2801WWW      C 2801   0.246   0.000  20.347  0.0000  0.0000  0.0000
 2802WWW      C 2802   0.246   0.493  20.347  0.0000  0.0000  0.0000
 2803WWW      C 2803   0.246   0.986  20.347  0.0000  0.0000  0.0000
 2804WWW      C 2804   0.246   1.479  20.347  0.0000  0.0000  0.0000
 2805WWW      C 2805   0.246   1.972  20.347  0.0000  0.0000  0.0000
 2806WWW      C 2806   0.246   2.465  20.347  0.0000  0.0000  0.0000
 2807WWW      C 2807   0.246   2.958  20.347  0.0000  0.0000  0.0000
 2808WWW      C 2808   0.246   3.451  20.347  0.0000  0.0000  0.0000
 2809WWW      C 2809   0.246   3.944  20.347  0.0000  0.0000  0.0000
 2810WWW      C 2810   0.246   4.437  20.347  0.0000  0.0000  0.0000
 2811WWW      C 2811   0.246   4.930  20.347  0.0000  0.0000  0.0000
 2812WWW      C 2812   0.246   5.423  20.347  0.0000  0.0000  0.0000
 2813WWW      C 2813   0.246   5.916  20.347  0.0000  0.0000  0.0000
 2814WWW      C 2814   0.246   6.409  20.347  0.0000  0.0000  0.0000
 2815WWW      C 2815   0.246   6.902  20.347  0.0000  0.0000  0.0000
 2816WWW      C 2816   0.246   7.395  20.347  0.0000  0.0000  0.0000
 2817WWW      C 2817   0.246   7.888  20.347  0.0000  0.0000  0.0000
 2818WWW      C 2818   0.246   8.381  20.347  0.0000  0.0000  0.0000
 2819WWW      C 2819   0.246   8.874  20.347  0.0000  0.0000  0.0000
 2820WWW      C 2820   0.246   9.367  20.347  0.0000  0.0000  0.0000
 2821WWW      C 2821   0.740   0.000  20.347  0.0000  0.0000  0.0000
 2822WWW      C 2822   0.740   0.493  20.347  0.0000  0.0000  0.0000
 2823WWW      C 2823   0.740   0.986  20.347  0.0000  0.0000  0.0000
 2824WWW      C 2824   0.740   1.479  20.347  0.0000  0.0000  0.0000
 2825WWW      C 2825   0.740   1.972  20.347  0.0000  0.0000  0.0000
 2826WWW      C 2826   0.740   2.465  20.347  0.0000  0.0000  0.0000
 2827WWW      C 2827   0.740   2.958  20.347  0.0000  0.0000  0.0000
 2828WWW      C 2828   0.740   3.451  20.347  0.0000  0.0000  0.0000
 2829WWW      C 2829   0.740   3.944  20.347  0.0000  0.0000  0.0000
 2830WWW      C 2830   0.740   4.437  20.347  0.0000  0.0000  0.0000
 2831WWW      C 2831   0.740   4.930  20.347  0.0000  0.0000  0.0000
 2832WWW      C 2832   0.740   5.423  20.347  0.0000  0.0000  0.0000
 2833WWW      C 2833   0.740   5.916  20.347  0.0000  0.0000  0.0000
 2834WWW      C 2834   0.740   6.409  20.347  0.0000  0.0000  0.0000
 2835WWW      C 2835   0.740   6.902  20.347  0.0000  0.0000  0.0000
 2836WWW      C 2836   0.740   7.395  20.347  0.0000  0.0000  0.0000
 2837WWW      C 2837   0.740   7.888  20.347  0.0000  0.0000  0.0000
 2838WWW      C 2838   0.740   8.381  20.347  0.0000  0.0000  0.0000
 2839WWW      C 2839   0.740   8.874  20.347  0.0000  0.0000  0.0000
 2840WWW      C 2840   0.740   9.367  20.347  0.0000  0.0000  0.0000
 2841WWW      C 2841   1.232   0.000  20.347  0.0000  0.0000  0.0000
 2842WWW      C 2842   1.232   0.493  20.347  0.0000  0.0000  0.0000
 2843WWW      C 2843   1.232   0.986  20.347  0.0000  0.0000  0.0000
 2844WWW      C 2844   1.232   1.479  20.347  0.0000  0.0000  0.0000
 2845WWW      C 2845   1.232   1.972  20.347  0.0000  0.0000  0.0000
 2846WWW      C 2846   1.232   2.465  20.347  0.0000  0.0000  0.0000
 2847WWW      C 2847   1.232   2.958  20.347  0.0000  0.0000  0.0000
 2848WWW      C 2848   1.232   3.451  20.347  0.0000  0.0000  0.0000
 2849WWW      C 2849   1.232   3.944  20.347  0.0000  0.0000  0.0000
 2850WWW      C 2850   1.232   4.437  20.347  0.0000  0.0000  0.0000
 2851WWW      C 2851   1.232   4.930  20.347  0.0000  0.0000  0.0000
 2852WWW      C 2852   1.232   5.423  20.347  0.0000  0.0000  0.0000
 2853WWW      C 2853   1.232   5.916  20.347  0.0000  0.0000  0.0000
 2854WWW      C 2854   1.232   6.409  20.347  0.0000  0.0000  0.0000
 2855WWW      C 2855   1.232   6.902  20.347  0.0000  0.0000  0.0000
 2856WWW      C 2856   1.232   7.395  20.347  0.0000  0.0000  0.0000
 2857WWW      C 2857   1.232   7.888  20.347  0.0000  0.0000  0.0000
 2858WWW      C 2858   1.232   8.381  20.347  0.0000  0.0000  0.0000
 2859WWW      C 2859   1.232   8.874  20.347  0.0000  0.0000  0.0000
 2860WWW      C 2860   1.232   9.367  20.347  0.0000  0.0000  0.0000
 2861WWW      C 2861   1.726   0.000  20.347  0.0000  0.0000  0.0000
 2862WWW      C 2862   1.726   0.493  20.347  0.0000  0.0000  0.0000
 2863WWW      C 2863   1.726   0.986  20.347  0.0000  0.0000  0.0000
 2864WWW      C 2864   1.726   1.479  20.347  0.0000  0.0000  0.0000
 2865WWW      C 2865   1.726   1.972  20.347  0.0000  0.0000  0.0000
 2866WWW      C 2866   1.726   2.465  20.347  0.0000  0.0000  0.0000
 2867WWW      C 2867   1.726   2.958  20.347  0.0000  0.0000  0.0000
 2868WWW      C 2868   1.726   3.451  20.347  0.0000  0.0000  0.0000
 2869WWW      C 2869   1.726   3.944  20.347  0.0000  0.0000  0.0000
 2870WWW      C 2870   1.726   4.437  20.347  0.0000  0.0000  0.0000
 2871WWW      C 2871   1.726   4.930  20.347  0.0000  0.0000  0.0000
 2872WWW      C 2872   1.726   5.423  20.347  0.0000  0.0000  0.0000
 2873WWW      C 2873   1.726   5.916  20.347  0.0000  0.0000  0.0000
 2874WWW      C 2874   1.726   6.409  20.347  0.0000  0.0000  0.0000
 2875WWW      C 2875   1.726   6.902  20.347  0.0000  0.0000  0.0000
 2876WWW      C 2876   1.726   7.395  20.347  0.0000  0.0000  0.0000
 2877WWW      C 2877   1.726   7.888  20.347  0.0000  0.0000  0.0000
 2878WWW      C 2878   1.726   8.381  20.347  0.0000  0.0000  0.0000
 2879WWW      C 2879   1.726   8.874  20.347  0.0000  0.0000  0.0000
 2880WWW      C 2880   1.726   9.367  20.347  0.0000  0.0000  0.0000
 2881WWW      C 2881   2.219   0.000  20.347  0.0000  0.0000  0.0000
 2882WWW      C 2882   2.219   0.493  20.347  0.0000  0.0000  0.0000
 2883WWW      C 2883   2.219   0.986  20.347  0.0000  0.0000  0.0000
 2884WWW      C 2884   2.219   1.479  20.347  0.0000  0.0000  0.0000
 2885WWW      C 2885   2.219   1.972  20.347  0.0000  0.0000  0.0000
 2886WWW      C 2886   2.219   2.465  20.347  0.0000  0.0000  0.0000
 2887WWW      C 2887   2.219   2.958  20.347  0.0000  0.0000  0.0000
 2888WWW      C 2888   2.219   3.451  20.347  0.0000  0.0000  0.0000
 2889WWW      C 2889   2.219   3.944  20.347  0.0000  0.0000  0.0000
 2890WWW      C 2890   2.219   4.437  20.347  0.0000  0.0000  0.0000
 2891WWW      C 2891   2.219   4.930  20.347  0.0000  0.0000  0.0000
 2892WWW      C 2892   2.219   5.423  20.347  0.0000  0.0000  0.0000
 2893WWW      C 2893   2.219   5.916  20.347  0.0000  0.0000  0.0000
 2894WWW      C 2894   2.219   6.409  20.347  0.0000  0.0000  0.0000
 2895WWW      C 2895   2.219   6.902  20.347  0.0000  0.0000  0.0000
 2896WWW      C 2896   2.219   7.395  20.347  0.0000  0.0000  0.0000
 2897WWW      C 2897   2.219   7.888  20.347  0.0000  0.0000  0.0000
 2898WWW      C 2898   2.219   8.381  20.347  0.0000  0.0000  0.0000
 2899WWW      C 2899   2.219   8.874  20.347  0.0000  0.0000  0.0000
 2900WWW      C 2900   2.219   9.367  20.347  0.0000  0.0000  0.0000
 2901WWW      C 2901   2.712   0.000  20.347  0.0000  0.0000  0.0000
 2902WWW      C 2902   2.712   0.493  20.347  0.0000  0.0000  0.0000
 2903WWW      C 2903   2.712   0.986  20.347  0.0000  0.0000  0.0000
 2904WWW      C 2904   2.712   1.479  20.347  0.0000  0.0000  0.0000
 2905WWW      C 2905   2.712   1.972  20.347  0.0000  0.0000  0.0000
 2906WWW      C 2906   2.712   2.465  20.347  0.0000  0.0000  0.0000
 2907WWW      C 2907   2.712   2.958  20.347  0.0000  0.0000  0.0000
 2908WWW      C 2908   2.712   3.451  20.347  0.0000  0.0000  0.0000
 2909WWW      C 2909   2.712   3.944  20.347  0.0000  0.0000  0.0000
 2910WWW      C 2910   2.712   4.437  20.347  0.0000  0.0000  0.0000
 2911WWW      C 2911   2.712   4.930  20.347  0.0000  0.0000  0.0000
 2912WWW      C 2912   2.712   5.423  20.347  0.0000  0.0000  0.0000
 2913WWW      C 2913   2.712   5.916  20.347  0.0000  0.0000  0.0000
 2914WWW      C 2914   2.712   6.409  20.347  0.0000  0.0000  0.0000
 2915WWW      C 2915   2.712   6.902  20.347  0.0000  0.0000  0.0000
 2916WWW      C 2916   2.712   7.395  20.347  0.0000  0.0000  0.0000
 2917WWW      C 2917   2.712   7.888  20.347  0.0000  0.0000  0.0000
 2918WWW      C 2918   2.712   8.381  20.347  0.0000  0.0000  0.0000
 2919WWW      C 2919   2.712   8.874  20.347  0.0000  0.0000  0.0000
 2920WWW      C 2920   2.712   9.367  20.347  0.0000  0.0000  0.0000
 2921WWW      C 2921   3.204   0.000  20.347  0.0000  0.0000  0.0000
 2922WWW      C 2922   3.204   0.493  20.347  0.0000  0.0000  0.0000
 2923WWW      C 2923   3.204   0.986  20.347  0.0000  0.0000  0.0000
 2924WWW      C 2924   3.204   1.479  20.347  0.0000  0.0000  0.0000
 2925WWW      C 2925   3.204   1.972  20.347  0.0000  0.0000  0.0000
 2926WWW      C 2926   3.204   2.465  20.347  0.0000  0.0000  0.0000
 2927WWW      C 2927   3.204   2.958  20.347  0.0000  0.0000  0.0000
 2928WWW      C 2928   3.204   3.451  20.347  0.0000  0.0000  0.0000
 2929WWW      C 2929   3.204   3.944  20.347  0.0000  0.0000  0.0000
 2930WWW      C 2930   3.204   4.437  20.347  0.0000  0.0000  0.0000
 2931WWW      C 2931   3.204   4.930  20.347  0.0000  0.0000  0.0000
 2932WWW      C 2932   3.204   5.423  20.347  0.0000  0.0000  0.0000
 2933WWW      C 2933   3.204   5.916  20.347  0.0000  0.0000  0.0000
 2934WWW      C 2934   3.204   6.409  20.347  0.0000  0.0000  0.0000
 2935WWW      C 2935   3.204   6.902  20.347  0.0000  0.0000  0.0000
 2936WWW      C 2936   3.204   7.395  20.347  0.0000  0.0000  0.0000
 2937WWW      C 2937   3.204   7.888  20.347  0.0000  0.0000  0.0000
 2938WWW      C 2938   3.204   8.381  20.347  0.0000  0.0000  0.0000
 2939WWW      C 2939   3.204   8.874  20.347  0.0000  0.0000  0.0000
 2940WWW      C 2940   3.204   9.367  20.347  0.0000  0.0000  0.0000
 2941WWW      C 2941   3.697   0.000  20.347  0.0000  0.0000  0.0000
 2942WWW      C 2942   3.697   0.493  20.347  0.0000  0.0000  0.0000
 2943WWW      C 2943   3.697   0.986  20.347  0.0000  0.0000  0.0000
 2944WWW      C 2944   3.697   1.479  20.347  0.0000  0.0000  0.0000
 2945WWW      C 2945   3.697   1.972  20.347  0.0000  0.0000  0.0000
 2946WWW      C 2946   3.697   2.465  20.347  0.0000  0.0000  0.0000
 2947WWW      C 2947   3.697   2.958  20.347  0.0000  0.0000  0.0000
 2948WWW      C 2948   3.697   3.451  20.347  0.0000  0.0000  0.0000
 2949WWW      C 2949   3.697   3.944  20.347  0.0000  0.0000  0.0000
 2950WWW      C 2950   3.697   4.437  20.347  0.0000  0.0000  0.0000
 2951WWW      C 2951   3.697   4.930  20.347  0.0000  0.0000  0.0000
 2952WWW      C 2952   3.697   5.423  20.347  0.0000  0.0000  0.0000
 2953WWW      C 2953   3.697   5.916  20.347  0.0000  0.0000  0.0000
 2954WWW      C 2954   3.697   6.409  20.347  0.0000  0.0000  0.0000
 2955WWW      C 2955   3.697   6.902  20.347  0.0000  0.0000  0.0000
 2956WWW      C 2956   3.697   7.395  20.347  0.0000  0.0000  0.0000
 2957WWW      C 2957   3.697   7.888  20.347  0.0000  0.0000  0.0000
 2958WWW      C 2958   3.697   8.381  20.347  0.0000  0.0000  0.0000
 2959WWW      C 2959   3.697   8.874  20.347  0.0000  0.0000  0.0000
 2960WWW      C 2960   3.697   9.367  20.347  0.0000  0.0000  0.0000
 2961WWW      C 2961   4.191   0.000  20.347  0.0000  0.0000  0.0000
 2962WWW      C 2962   4.191   0.493  20.347  0.0000  0.0000  0.0000
 2963WWW      C 2963   4.191   0.986  20.347  0.0000  0.0000  0.0000
 2964WWW      C 2964   4.191   1.479  20.347  0.0000  0.0000  0.0000
 2965WWW      C 2965   4.191   1.972  20.347  0.0000  0.0000  0.0000
 2966WWW      C 2966   4.191   2.465  20.347  0.0000  0.0000  0.0000
 2967WWW      C 2967   4.191   2.958  20.347  0.0000  0.0000  0.0000
 2968WWW      C 2968   4.191   3.451  20.347  0.0000  0.0000  0.0000
 2969WWW      C 2969   4.191   3.944  20.347  0.0000  0.0000  0.0000
 2970WWW      C 2970   4.191   4.437  20.347  0.0000  0.0000  0.0000
 2971WWW      C 2971   4.191   4.930  20.347  0.0000  0.0000  0.0000
 2972WWW      C 2972   4.191   5.423  20.347  0.0000  0.0000  0.0000
 2973WWW      C 2973   4.191   5.916  20.347  0.0000  0.0000  0.0000
 2974WWW      C 2974   4.191   6.409  20.347  0.0000  0.0000  0.0000
 2975WWW      C 2975   4.191   6.902  20.347  0.0000  0.0000  0.0000
 2976WWW      C 2976   4.191   7.395  20.347  0.0000  0.0000  0.0000
 2977WWW      C 2977   4.191   7.888  20.347  0.0000  0.0000  0.0000
 2978WWW      C 2978   4.191   8.381  20.347  0.0000  0.0000  0.0000
 2979WWW      C 2979   4.191   8.874  20.347  0.0000  0.0000  0.0000
 2980WWW      C 2980   4.191   9.367  20.347  0.0000  0.0000  0.0000
 2981WWW      C 2981   4.683   0.000  20.347  0.0000  0.0000  0.0000
 2982WWW      C 2982   4.683   0.493  20.347  0.0000  0.0000  0.0000
 2983WWW      C 2983   4.683   0.986  20.347  0.0000  0.0000  0.0000
 2984WWW      C 2984   4.683   1.479  20.347  0.0000  0.0000  0.0000
 2985WWW      C 2985   4.683   1.972  20.347  0.0000  0.0000  0.0000
 2986WWW      C 2986   4.683   2.465  20.347  0.0000  0.0000  0.0000
 2987WWW      C 2987   4.683   2.958  20.347  0.0000  0.0000  0.0000
 2988WWW      C 2988   4.683   3.451  20.347  0.0000  0.0000  0.0000
 2989WWW      C 2989   4.683   3.944  20.347  0.0000  0.0000  0.0000
 2990WWW      C 2990   4.683   4.437  20.347  0.0000  0.0000  0.0000
 2991WWW      C 2991   4.683   4.930  20.347  0.0000  0.0000  0.0000
 2992WWW      C 2992   4.683   5.423  20.347  0.0000  0.0000  0.0000
 2993WWW      C 2993   4.683   5.916  20.347  0.0000  0.0000  0.0000
 2994WWW      C 2994   4.683   6.409  20.347  0.0000  0.0000  0.0000
 2995WWW      C 2995   4.683   6.902  20.347  0.0000  0.0000  0.0000
 2996WWW      C 2996   4.683   7.395  20.347  0.0000  0.0000  0.0000
 2997WWW      C 2997   4.683   7.888  20.347  0.0000  0.0000  0.0000
 2998WWW      C 2998   4.683   8.381  20.347  0.0000  0.0000  0.0000
 2999WWW      C 2999   4.683   8.874  20.347  0.0000  0.0000  0.0000
 3000WWW      C 3000   4.683   9.367  20.347  0.0000  0.0000  0.0000
 3001WWW      C 3001   5.176   0.000  20.347  0.0000  0.0000  0.0000
 3002WWW      C 3002   5.176   0.493  20.347  0.0000  0.0000  0.0000
 3003WWW      C 3003   5.176   0.986  20.347  0.0000  0.0000  0.0000
 3004WWW      C 3004   5.176   1.479  20.347  0.0000  0.0000  0.0000
 3005WWW      C 3005   5.176   1.972  20.347  0.0000  0.0000  0.0000
 3006WWW      C 3006   5.176   2.465  20.347  0.0000  0.0000  0.0000
 3007WWW      C 3007   5.176   2.958  20.347  0.0000  0.0000  0.0000
 3008WWW      C 3008   5.176   3.451  20.347  0.0000  0.0000  0.0000
 3009WWW      C 3009   5.176   3.944  20.347  0.0000  0.0000  0.0000
 3010WWW      C 3010   5.176   4.437  20.347  0.0000  0.0000  0.0000
 3011WWW      C 3011   5.176   4.930  20.347  0.0000  0.0000  0.0000
 3012WWW      C 3012   5.176   5.423  20.347  0.0000  0.0000  0.0000
 3013WWW      C 3013   5.176   5.916  20.347  0.0000  0.0000  0.0000
 3014WWW      C 3014   5.176   6.409  20.347  0.0000  0.0000  0.0000
 3015WWW      C 3015   5.176   6.902  20.347  0.0000  0.0000  0.0000
 3016WWW      C 3016   5.176   7.395  20.347  0.0000  0.0000  0.0000
 3017WWW      C 3017   5.176   7.888  20.347  0.0000  0.0000  0.0000
 3018WWW      C 3018   5.176   8.381  20.347  0.0000  0.0000  0.0000
 3019WWW      C 3019   5.176   8.874  20.347  0.0000  0.0000  0.0000
 3020WWW      C 3020   5.176   9.367  20.347  0.0000  0.0000  0.0000
 3021WWW      C 3021   5.670   0.000  20.347  0.0000  0.0000  0.0000
 3022WWW      C 3022   5.670   0.493  20.347  0.0000  0.0000  0.0000
 3023WWW      C 3023   5.670   0.986  20.347  0.0000  0.0000  0.0000
 3024WWW      C 3024   5.670   1.479  20.347  0.0000  0.0000  0.0000
 3025WWW      C 3025   5.670   1.972  20.347  0.0000  0.0000  0.0000
 3026WWW      C 3026   5.670   2.465  20.347  0.0000  0.0000  0.0000
 3027WWW      C 3027   5.670   2.958  20.347  0.0000  0.0000  0.0000
 3028WWW      C 3028   5.670   3.451  20.347  0.0000  0.0000  0.0000
 3029WWW      C 3029   5.670   3.944  20.347  0.0000  0.0000  0.0000
 3030WWW      C 3030   5.670   4.437  20.347  0.0000  0.0000  0.0000
 3031WWW      C 3031   5.670   4.930  20.347  0.0000  0.0000  0.0000
 3032WWW      C 3032   5.670   5.423  20.347  0.0000  0.0000  0.0000
 3033WWW      C 3033   5.670   5.916  20.347  0.0000  0.0000  0.0000
 3034WWW      C 3034   5.670   6.409  20.347  0.0000  0.0000  0.0000
 3035WWW      C 3035   5.670   6.902  20.347  0.0000  0.0000  0.0000
 3036WWW      C 3036   5.670   7.395  20.347  0.0000  0.0000  0.0000
 3037WWW      C 3037   5.670   7.888  20.347  0.0000  0.0000  0.0000
 3038WWW      C 3038   5.670   8.381  20.347  0.0000  0.0000  0.0000
 3039WWW      C 3039   5.670   8.874  20.347  0.0000  0.0000  0.0000
 3040WWW      C 3040   5.670   9.367  20.347  0.0000  0.0000  0.0000
 3041WWW      C 3041   6.162   0.000  20.347  0.0000  0.0000  0.0000
 3042WWW      C 3042   6.162   0.493  20.347  0.0000  0.0000  0.0000
 3043WWW      C 3043   6.162   0.986  20.347  0.0000  0.0000  0.0000
 3044WWW      C 3044   6.162   1.479  20.347  0.0000  0.0000  0.0000
 3045WWW      C 3045   6.162   1.972  20.347  0.0000  0.0000  0.0000
 3046WWW      C 3046   6.162   2.465  20.347  0.0000  0.0000  0.0000
 3047WWW      C 3047   6.162   2.958  20.347  0.0000  0.0000  0.0000
 3048WWW      C 3048   6.162   3.451  20.347  0.0000  0.0000  0.0000
 3049WWW      C 3049   6.162   3.944  20.347  0.0000  0.0000  0.0000
 3050WWW      C 3050   6.162   4.437  20.347  0.0000  0.0000  0.0000
 3051WWW      C 3051   6.162   4.930  20.347  0.0000  0.0000  0.0000
 3052WWW      C 3052   6.162   5.423  20.347  0.0000  0.0000  0.0000
 3053WWW      C 3053   6.162   5.916  20.347  0.0000  0.0000  0.0000
 3054WWW      C 3054   6.162   6.409  20.347  0.0000  0.0000  0.0000
 3055WWW      C 3055   6.162   6.902  20.347  0.0000  0.0000  0.0000
 3056WWW      C 3056   6.162   7.395  20.347  0.0000  0.0000  0.0000
 3057WWW      C 3057   6.162   7.888  20.347  0.0000  0.0000  0.0000
 3058WWW      C 3058   6.162   8.381  20.347  0.0000  0.0000  0.0000
 3059WWW      C 3059   6.162   8.874  20.347  0.0000  0.0000  0.0000
 3060WWW      C 3060   6.162   9.367  20.347  0.0000  0.0000  0.0000
 3061WWW      C 3061   6.655   0.000  20.347  0.0000  0.0000  0.0000
 3062WWW      C 3062   6.655   0.493  20.347  0.0000  0.0000  0.0000
 3063WWW      C 3063   6.655   0.986  20.347  0.0000  0.0000  0.0000
 3064WWW      C 3064   6.655   1.479  20.347  0.0000  0.0000  0.0000
 3065WWW      C 3065   6.655   1.972  20.347  0.0000  0.0000  0.0000
 3066WWW      C 3066   6.655   2.465  20.347  0.0000  0.0000  0.0000
 3067WWW      C 3067   6.655   2.958  20.347  0.0000  0.0000  0.0000
 3068WWW      C 3068   6.655   3.451  20.347  0.0000  0.0000  0.0000
 3069WWW      C 3069   6.655   3.944  20.347  0.0000  0.0000  0.0000
 3070WWW      C 3070   6.655   4.437  20.347  0.0000  0.0000  0.0000
 3071WWW      C 3071   6.655   4.930  20.347  0.0000  0.0000  0.0000
 3072WWW      C 3072   6.655   5.423  20.347  0.0000  0.0000  0.0000
 3073WWW      C 3073   6.655   5.916  20.347  0.0000  0.0000  0.0000
 3074WWW      C 3074   6.655   6.409  20.347  0.0000  0.0000  0.0000
 3075WWW      C 3075   6.655   6.902  20.347  0.0000  0.0000  0.0000
 3076WWW      C 3076   6.655   7.395  20.347  0.0000  0.0000  0.0000
 3077WWW      C 3077   6.655   7.888  20.347  0.0000  0.0000  0.0000
 3078WWW      C 3078   6.655   8.381  20.347  0.0000  0.0000  0.0000
 3079WWW      C 3079   6.655   8.874  20.347  0.0000  0.0000  0.0000
 3080WWW      C 3080   6.655   9.367  20.347  0.0000  0.0000  0.0000
 3081WWW      C 3081   7.149   0.000  20.347  0.0000  0.0000  0.0000
 3082WWW      C 3082   7.149   0.493  20.347  0.0000  0.0000  0.0000
 3083WWW      C 3083   7.149   0.986  20.347  0.0000  0.0000  0.0000
 3084WWW      C 3084   7.149   1.479  20.347  0.0000  0.0000  0.0000
 3085WWW      C 3085   7.149   1.972  20.347  0.0000  0.0000  0.0000
 3086WWW      C 3086   7.149   2.465  20.347  0.0000  0.0000  0.0000
 3087WWW      C 3087   7.149   2.958  20.347  0.0000  0.0000  0.0000
 3088WWW      C 3088   7.149   3.451  20.347  0.0000  0.0000  0.0000
 3089WWW      C 3089   7.149   3.944  20.347  0.0000  0.0000  0.0000
 3090WWW      C 3090   7.149   4.437  20.347  0.0000  0.0000  0.0000
 3091WWW      C 3091   7.149   4.930  20.347  0.0000  0.0000  0.0000
 3092WWW      C 3092   7.149   5.423  20.347  0.0000  0.0000  0.0000
 3093WWW      C 3093   7.149   5.916  20.347  0.0000  0.0000  0.0000
 3094WWW      C 3094   7.149   6.409  20.347  0.0000  0.0000  0.0000
 3095WWW      C 3095   7.149   6.902  20.347  0.0000  0.0000  0.0000
 3096WWW      C 3096   7.149   7.395  20.347  0.0000  0.0000  0.0000
 3097WWW      C 3097   7.149   7.888  20.347  0.0000  0.0000  0.0000
 3098WWW      C 3098   7.149   8.381  20.347  0.0000  0.0000  0.0000
 3099WWW      C 3099   7.149   8.874  20.347  0.0000  0.0000  0.0000
 3100WWW      C 3100   7.149   9.367  20.347  0.0000  0.0000  0.0000
 3101WWW      C 3101   7.641   0.000  20.347  0.0000  0.0000  0.0000
 3102WWW      C 3102   7.641   0.493  20.347  0.0000  0.0000  0.0000
 3103WWW      C 3103   7.641   0.986  20.347  0.0000  0.0000  0.0000
 3104WWW      C 3104   7.641   1.479  20.347  0.0000  0.0000  0.0000
 3105WWW      C 3105   7.641   1.972  20.347  0.0000  0.0000  0.0000
 3106WWW      C 3106   7.641   2.465  20.347  0.0000  0.0000  0.0000
 3107WWW      C 3107   7.641   2.958  20.347  0.0000  0.0000  0.0000
 3108WWW      C 3108   7.641   3.451  20.347  0.0000  0.0000  0.0000
 3109WWW      C 3109   7.641   3.944  20.347  0.0000  0.0000  0.0000
 3110WWW      C 3110   7.641   4.437  20.347  0.0000  0.0000  0.0000
 3111WWW      C 3111   7.641   4.930  20.347  0.0000  0.0000  0.0000
 3112WWW      C 3112   7.641   5.423  20.347  0.0000  0.0000  0.0000
 3113WWW      C 3113   7.641   5.916  20.347  0.0000  0.0000  0.0000
 3114WWW      C 3114   7.641   6.409  20.347  0.0000  0.0000  0.0000
 3115WWW      C 3115   7.641   6.902  20.347  0.0000  0.0000  0.0000
 3116WWW      C 3116   7.641   7.395  20.347  0.0000  0.0000  0.0000
 3117WWW      C 3117   7.641   7.888  20.347  0.0000  0.0000  0.0000
 3118WWW      C 3118   7.641   8.381  20.347  0.0000  0.0000  0.0000
 3119WWW      C 3119   7.641   8.874  20.347  0.0000  0.0000  0.0000
 3120WWW      C 3120   7.641   9.367  20.347  0.0000  0.0000  0.0000
 3121WWW      C 3121   8.134   0.000  20.347  0.0000  0.0000  0.0000
 3122WWW      C 3122   8.134   0.493  20.347  0.0000  0.0000  0.0000
 3123WWW      C 3123   8.134   0.986  20.347  0.0000  0.0000  0.0000
 3124WWW      C 3124   8.134   1.479  20.347  0.0000  0.0000  0.0000
 3125WWW      C 3125   8.134   1.972  20.347  0.0000  0.0000  0.0000
 3126WWW      C 3126   8.134   2.465  20.347  0.0000  0.0000  0.0000
 3127WWW      C 3127   8.134   2.958  20.347  0.0000  0.0000  0.0000
 3128WWW      C 3128   8.134   3.451  20.347  0.0000  0.0000  0.0000
 3129WWW      C 3129   8.134   3.944  20.347  0.0000  0.0000  0.0000
 3130WWW      C 3130   8.134   4.437  20.347  0.0000  0.0000  0.0000
 3131WWW      C 3131   8.134   4.930  20.347  0.0000  0.0000  0.0000
 3132WWW      C 3132   8.134   5.423  20.347  0.0000  0.0000  0.0000
 3133WWW      C 3133   8.134   5.916  20.347  0.0000  0.0000  0.0000
 3134WWW      C 3134   8.134   6.409  20.347  0.0000  0.0000  0.0000
 3135WWW      C 3135   8.134   6.902  20.347  0.0000  0.0000  0.0000
 3136WWW      C 3136   8.134   7.395  20.347  0.0000  0.0000  0.0000
 3137WWW      C 3137   8.134   7.888  20.347  0.0000  0.0000  0.0000
 3138WWW      C 3138   8.134   8.381  20.347  0.0000  0.0000  0.0000
 3139WWW      C 3139   8.134   8.874  20.347  0.0000  0.0000  0.0000
 3140WWW      C 3140   8.134   9.367  20.347  0.0000  0.0000  0.0000
 3141WWW      C 3141   8.627   0.000  20.347  0.0000  0.0000  0.0000
 3142WWW      C 3142   8.627   0.493  20.347  0.0000  0.0000  0.0000
 3143WWW      C 3143   8.627   0.986  20.347  0.0000  0.0000  0.0000
 3144WWW      C 3144   8.627   1.479  20.347  0.0000  0.0000  0.0000
 3145WWW      C 3145   8.627   1.972  20.347  0.0000  0.0000  0.0000
 3146WWW      C 3146   8.627   2.465  20.347  0.0000  0.0000  0.0000
 3147WWW      C 3147   8.627   2.958  20.347  0.0000  0.0000  0.0000
 3148WWW      C 3148   8.627   3.451  20.347  0.0000  0.0000  0.0000
 3149WWW      C 3149   8.627   3.944  20.347  0.0000  0.0000  0.0000
 3150WWW      C 3150   8.627   4.437  20.347  0.0000  0.0000  0.0000
 3151WWW      C 3151   8.627   4.930  20.347  0.0000  0.0000  0.0000
 3152WWW      C 3152   8.627   5.423  20.347  0.0000  0.0000  0.0000
 3153WWW      C 3153   8.627   5.916  20.347  0.0000  0.0000  0.0000
 3154WWW      C 3154   8.627   6.409  20.347  0.0000  0.0000  0.0000
 3155WWW      C 3155   8.627   6.902  20.347  0.0000  0.0000  0.0000
 3156WWW      C 3156   8.627   7.395  20.347  0.0000  0.0000  0.0000
 3157WWW      C 3157   8.627   7.888  20.347  0.0000  0.0000  0.0000
 3158WWW      C 3158   8.627   8.381  20.347  0.0000  0.0000  0.0000
 3159WWW      C 3159   8.627   8.874  20.347  0.0000  0.0000  0.0000
 3160WWW      C 3160   8.627   9.367  20.347  0.0000  0.0000  0.0000
 3161WWW      C 3161   9.120   0.000  20.347  0.0000  0.0000  0.0000
 3162WWW      C 3162   9.120   0.493  20.347  0.0000  0.0000  0.0000
 3163WWW      C 3163   9.120   0.986  20.347  0.0000  0.0000  0.0000
 3164WWW      C 3164   9.120   1.479  20.347  0.0000  0.0000  0.0000
 3165WWW      C 3165   9.120   1.972  20.347  0.0000  0.0000  0.0000
 3166WWW      C 3166   9.120   2.465  20.347  0.0000  0.0000  0.0000
 3167WWW      C 3167   9.120   2.958  20.347  0.0000  0.0000  0.0000
 3168WWW      C 3168   9.120   3.451  20.347  0.0000  0.0000  0.0000
 3169WWW      C 3169   9.120   3.944  20.347  0.0000  0.0000  0.0000
 3170WWW      C 3170   9.120   4.437  20.347  0.0000  0.0000  0.0000
 3171WWW      C 3171   9.120   4.930  20.347  0.0000  0.0000  0.0000
 3172WWW      C 3172   9.120   5.423  20.347  0.0000  0.0000  0.0000
 3173WWW      C 3173   9.120   5.916  20.347  0.0000  0.0000  0.0000
 3174WWW      C 3174   9.120   6.409  20.347  0.0000  0.0000  0.0000
 3175WWW      C 3175   9.120   6.902  20.347  0.0000  0.0000  0.0000
 3176WWW      C 3176   9.120   7.395  20.347  0.0000  0.0000  0.0000
 3177WWW      C 3177   9.120   7.888  20.347  0.0000  0.0000  0.0000
 3178WWW      C 3178   9.120   8.381  20.347  0.0000  0.0000  0.0000
 3179WWW      C 3179   9.120   8.874  20.347  0.0000  0.0000  0.0000
 3180WWW      C 3180   9.120   9.367  20.347  0.0000  0.0000  0.0000
 3181WWW      C 3181   9.614   0.000  20.347  0.0000  0.0000  0.0000
 3182WWW      C 3182   9.614   0.493  20.347  0.0000  0.0000  0.0000
 3183WWW      C 3183   9.614   0.986  20.347  0.0000  0.0000  0.0000
 3184WWW      C 3184   9.614   1.479  20.347  0.0000  0.0000  0.0000
 3185WWW      C 3185   9.614   1.972  20.347  0.0000  0.0000  0.0000
 3186WWW      C 3186   9.614   2.465  20.347  0.0000  0.0000  0.0000
 3187WWW      C 3187   9.614   2.958  20.347  0.0000  0.0000  0.0000
 3188WWW      C 3188   9.614   3.451  20.347  0.0000  0.0000  0.0000
 3189WWW      C 3189   9.614   3.944  20.347  0.0000  0.0000  0.0000
 3190WWW      C 3190   9.614   4.437  20.347  0.0000  0.0000  0.0000
 3191WWW      C 3191   9.614   4.930  20.347  0.0000  0.0000  0.0000
 3192WWW      C 3192   9.614   5.423  20.347  0.0000  0.0000  0.0000
 3193WWW      C 3193   9.614   5.916  20.347  0.0000  0.0000  0.0000
 3194WWW      C 3194   9.614   6.409  20.347  0.0000  0.0000  0.0000
 3195WWW      C 3195   9.614   6.902  20.347  0.0000  0.0000  0.0000
 3196WWW      C 3196   9.614   7.395  20.347  0.0000  0.0000  0.0000
 3197WWW      C 3197   9.614   7.888  20.347  0.0000  0.0000  0.0000
 3198WWW      C 3198   9.614   8.381  20.347  0.0000  0.0000  0.0000
 3199WWW      C 3199   9.614   8.874  20.347  0.0000  0.0000  0.0000
 3200WWW      C 3200   9.614   9.367  20.347  0.0000  0.0000  0.0000
 3201WWW      C 3201   0.000   0.246  20.347  0.0000  0.0000  0.0000
 3202WWW      C 3202   0.000   0.740  20.347  0.0000  0.0000  0.0000
 3203WWW      C 3203   0.000   1.232  20.347  0.0000  0.0000  0.0000
 3204WWW      C 3204   0.000   1.726  20.347  0.0000  0.0000  0.0000
 3205WWW      C 3205   0.000   2.219  20.347  0.0000  0.0000  0.0000
 3206WWW      C 3206   0.000   2.712  20.347  0.0000  0.0000  0.0000
 3207WWW      C 3207   0.000   3.204  20.347  0.0000  0.0000  0.0000
 3208WWW      C 3208   0.000   3.697  20.347  0.0000  0.0000  0.0000
 3209WWW      C 3209   0.000   4.191  20.347  0.0000  0.0000  0.0000
 3210WWW      C 3210   0.000   4.683  20.347  0.0000  0.0000  0.0000
 3211WWW      C 3211   0.000   5.176  20.347  0.0000  0.0000  0.0000
 3212WWW      C 3212   0.000   5.670  20.347  0.0000  0.0000  0.0000
 3213WWW      C 3213   0.000   6.162  20.347  0.0000  0.0000  0.0000
 3214WWW      C 3214   0.000   6.655  20.347  0.0000  0.0000  0.0000
 3215WWW      C 3215   0.000   7.149  20.347  0.0000  0.0000  0.0000
 3216WWW      C 3216   0.000   7.641  20.347  0.0000  0.0000  0.0000
 3217WWW      C 3217   0.000   8.134  20.347  0.0000  0.0000  0.0000
 3218WWW      C 3218   0.000   8.627  20.347  0.0000  0.0000  0.0000
 3219WWW      C 3219   0.000   9.120  20.347  0.0000  0.0000  0.0000
 3220WWW      C 3220   0.000   9.614  20.347  0.0000  0.0000  0.0000
 3221WWW      C 3221   0.493   0.246  20.347  0.0000  0.0000  0.0000
 3222WWW      C 3222   0.493   0.740  20.347  0.0000  0.0000  0.0000
 3223WWW      C 3223   0.493   1.232  20.347  0.0000  0.0000  0.0000
 3224WWW      C 3224   0.493   1.726  20.347  0.0000  0.0000  0.0000
 3225WWW      C 3225   0.493   2.219  20.347  0.0000  0.0000  0.0000
 3226WWW      C 3226   0.493   2.712  20.347  0.0000  0.0000  0.0000
 3227WWW      C 3227   0.493   3.204  20.347  0.0000  0.0000  0.0000
 3228WWW      C 3228   0.493   3.697  20.347  0.0000  0.0000  0.0000
 3229WWW      C 3229   0.493   4.191  20.347  0.0000  0.0000  0.0000
 3230WWW      C 3230   0.493   4.683  20.347  0.0000  0.0000  0.0000
 3231WWW      C 3231   0.493   5.176  20.347  0.0000  0.0000  0.0000
 3232WWW      C 3232   0.493   5.670  20.347  0.0000  0.0000  0.0000
 3233WWW      C 3233   0.493   6.162  20.347  0.0000  0.0000  0.0000
 3234WWW      C 3234   0.493   6.655  20.347  0.0000  0.0000  0.0000
 3235WWW      C 3235   0.493   7.149  20.347  0.0000  0.0000  0.0000
 3236WWW      C 3236   0.493   7.641  20.347  0.0000  0.0000  0.0000
 3237WWW      C 3237   0.493   8.134  20.347  0.0000  0.0000  0.0000
 3238WWW      C 3238   0.493   8.627  20.347  0.0000  0.0000  0.0000
 3239WWW      C 3239   0.493   9.120  20.347  0.0000  0.0000  0.0000
 3240WWW      C 3240   0.493   9.614  20.347  0.0000  0.0000  0.0000
 3241WWW      C 3241   0.986   0.246  20.347  0.0000  0.0000  0.0000
 3242WWW      C 3242   0.986   0.740  20.347  0.0000  0.0000  0.0000
 3243WWW      C 3243   0.986   1.232  20.347  0.0000  0.0000  0.0000
 3244WWW      C 3244   0.986   1.726  20.347  0.0000  0.0000  0.0000
 3245WWW      C 3245   0.986   2.219  20.347  0.0000  0.0000  0.0000
 3246WWW      C 3246   0.986   2.712  20.347  0.0000  0.0000  0.0000
 3247WWW      C 3247   0.986   3.204  20.347  0.0000  0.0000  0.0000
 3248WWW      C 3248   0.986   3.697  20.347  0.0000  0.0000  0.0000
 3249WWW      C 3249   0.986   4.191  20.347  0.0000  0.0000  0.0000
 3250WWW      C 3250   0.986   4.683  20.347  0.0000  0.0000  0.0000
 3251WWW      C 3251   0.986   5.176  20.347  0.0000  0.0000  0.0000
 3252WWW      C 3252   0.986   5.670  20.347  0.0000  0.0000  0.0000
 3253WWW      C 3253   0.986   6.162  20.347  0.0000  0.0000  0.0000
 3254WWW      C 3254   0.986   6.655  20.347  0.0000  0.0000  0.0000
 3255WWW      C 3255   0.986   7.149  20.347  0.0000  0.0000  0.0000
 3256WWW      C 3256   0.986   7.641  20.347  0.0000  0.0000  0.0000
 3257WWW      C 3257   0.986   8.134  20.347  0.0000  0.0000  0.0000
 3258WWW      C 3258   0.986   8.627  20.347  0.0000  0.0000  0.0000
 3259WWW      C 3259   0.986   9.120  20.347  0.0000  0.0000  0.0000
 3260WWW      C 3260   0.986   9.614  20.347  0.0000  0.0000  0.0000
 3261WWW      C 3261   1.479   0.246  20.347  0.0000  0.0000  0.0000
 3262WWW      C 3262   1.479   0.740  20.347  0.0000  0.0000  0.0000
 3263WWW      C 3263   1.479   1.232  20.347  0.0000  0.0000  0.0000
 3264WWW      C 3264   1.479   1.726  20.347  0.0000  0.0000  0.0000
 3265WWW      C 3265   1.479   2.219  20.347  0.0000  0.0000  0.0000
 3266WWW      C 3266   1.479   2.712  20.347  0.0000  0.0000  0.0000
 3267WWW      C 3267   1.479   3.204  20.347  0.0000  0.0000  0.0000
 3268WWW      C 3268   1.479   3.697  20.347  0.0000  0.0000  0.0000
 3269WWW      C 3269   1.479   4.191  20.347  0.0000  0.0000  0.0000
 3270WWW      C 3270   1.479   4.683  20.347  0.0000  0.0000  0.0000
 3271WWW      C 3271   1.479   5.176  20.347  0.0000  0.0000  0.0000
 3272WWW      C 3272   1.479   5.670  20.347  0.0000  0.0000  0.0000
 3273WWW      C 3273   1.479   6.162  20.347  0.0000  0.0000  0.0000
 3274WWW      C 3274   1.479   6.655  20.347  0.0000  0.0000  0.0000
 3275WWW      C 3275   1.479   7.149  20.347  0.0000  0.0000  0.0000
 3276WWW      C 3276   1.479   7.641  20.347  0.0000  0.0000  0.0000
 3277WWW      C 3277   1.479   8.134  20.347  0.0000  0.0000  0.0000
 3278WWW      C 3278   1.479   8.627  20.347  0.0000  0.0000  0.0000
 3279WWW      C 3279   1.479   9.120  20.347  0.0000  0.0000  0.0000
 3280WWW      C 3280   1.479   9.614  20.347  0.0000  0.0000  0.0000
 3281WWW      C 3281   1.972   0.246  20.347  0.0000  0.0000  0.0000
 3282WWW      C 3282   1.972   0.740  20.347  0.0000  0.0000  0.0000
 3283WWW      C 3283   1.972   1.232  20.347  0.0000  0.0000  0.0000
 3284WWW      C 3284   1.972   1.726  20.347  0.0000  0.0000  0.0000
 3285WWW      C 3285   1.972   2.219  20.347  0.0000  0.0000  0.0000
 3286WWW      C 3286   1.972   2.712  20.347  0.0000  0.0000  0.0000
 3287WWW      C 3287   1.972   3.204  20.347  0.0000  0.0000  0.0000
 3288WWW      C 3288   1.972   3.697  20.347  0.0000  0.0000  0.0000
 3289WWW      C 3289   1.972   4.191  20.347  0.0000  0.0000  0.0000
 3290WWW      C 3290   1.972   4.683  20.347  0.0000  0.0000  0.0000
 3291WWW      C 3291   1.972   5.176  20.347  0.0000  0.0000  0.0000
 3292WWW      C 3292   1.972   5.670  20.347  0.0000  0.0000  0.0000
 3293WWW      C 3293   1.972   6.162  20.347  0.0000  0.0000  0.0000
 3294WWW      C 3294   1.972   6.655  20.347  0.0000  0.0000  0.0000
 3295WWW      C 3295   1.972   7.149  20.347  0.0000  0.0000  0.0000
 3296WWW      C 3296   1.972   7.641  20.347  0.0000  0.0000  0.0000
 3297WWW      C 3297   1.972   8.134  20.347  0.0000  0.0000  0.0000
 3298WWW      C 3298   1.972   8.627  20.347  0.0000  0.0000  0.0000
 3299WWW      C 3299   1.972   9.120  20.347  0.0000  0.0000  0.0000
 3300WWW      C 3300   1.972   9.614  20.347  0.0000  0.0000  0.0000
 3301WWW      C 3301   2.465   0.246  20.347  0.0000  0.0000  0.0000
 3302WWW      C 3302   2.465   0.740  20.347  0.0000  0.0000  0.0000
 3303WWW      C 3303   2.465   1.232  20.347  0.0000  0.0000  0.0000
 3304WWW      C 3304   2.465   1.726  20.347  0.0000  0.0000  0.0000
 3305WWW      C 3305   2.465   2.219  20.347  0.0000  0.0000  0.0000
 3306WWW      C 3306   2.465   2.712  20.347  0.0000  0.0000  0.0000
 3307WWW      C 3307   2.465   3.204  20.347  0.0000  0.0000  0.0000
 3308WWW      C 3308   2.465   3.697  20.347  0.0000  0.0000  0.0000
 3309WWW      C 3309   2.465   4.191  20.347  0.0000  0.0000  0.0000
 3310WWW      C 3310   2.465   4.683  20.347  0.0000  0.0000  0.0000
 3311WWW      C 3311   2.465   5.176  20.347  0.0000  0.0000  0.0000
 3312WWW      C 3312   2.465   5.670  20.347  0.0000  0.0000  0.0000
 3313WWW      C 3313   2.465   6.162  20.347  0.0000  0.0000  0.0000
 3314WWW      C 3314   2.465   6.655  20.347  0.0000  0.0000  0.0000
 3315WWW      C 3315   2.465   7.149  20.347  0.0000  0.0000  0.0000
 3316WWW      C 3316   2.465   7.641  20.347  0.0000  0.0000  0.0000
 3317WWW      C 3317   2.465   8.134  20.347  0.0000  0.0000  0.0000
 3318WWW      C 3318   2.465   8.627  20.347  0.0000  0.0000  0.0000
 3319WWW      C 3319   2.465   9.120  20.347  0.0000  0.0000  0.0000
 3320WWW      C 3320   2.465   9.614  20.347  0.0000  0.0000  0.0000
 3321WWW      C 3321   2.958   0.246  20.347  0.0000  0.0000  0.0000
 3322WWW      C 3322   2.958   0.740  20.347  0.0000  0.0000  0.0000
 3323WWW      C 3323   2.958   1.232  20.347  0.0000  0.0000  0.0000
 3324WWW      C 3324   2.958   1.726  20.347  0.0000  0.0000  0.0000
 3325WWW      C 3325   2.958   2.219  20.347  0.0000  0.0000  0.0000
 3326WWW      C 3326   2.958   2.712  20.347  0.0000  0.0000  0.0000
 3327WWW      C 3327   2.958   3.204  20.347  0.0000  0.0000  0.0000
 3328WWW      C 3328   2.958   3.697  20.347  0.0000  0.0000  0.0000
 3329WWW      C 3329   2.958   4.191  20.347  0.0000  0.0000  0.0000
 3330WWW      C 3330   2.958   4.683  20.347  0.0000  0.0000  0.0000
 3331WWW      C 3331   2.958   5.176  20.347  0.0000  0.0000  0.0000
 3332WWW      C 3332   2.958   5.670  20.347  0.0000  0.0000  0.0000
 3333WWW      C 3333   2.958   6.162  20.347  0.0000  0.0000  0.0000
 3334WWW      C 3334   2.958   6.655  20.347  0.0000  0.0000  0.0000
 3335WWW      C 3335   2.958   7.149  20.347  0.0000  0.0000  0.0000
 3336WWW      C 3336   2.958   7.641  20.347  0.0000  0.0000  0.0000
 3337WWW      C 3337   2.958   8.134  20.347  0.0000  0.0000  0.0000
 3338WWW      C 3338   2.958   8.627  20.347  0.0000  0.0000  0.0000
 3339WWW      C 3339   2.958   9.120  20.347  0.0000  0.0000  0.0000
 3340WWW      C 3340   2.958   9.614  20.347  0.0000  0.0000  0.0000
 3341WWW      C 3341   3.451   0.246  20.347  0.0000  0.0000  0.0000
 3342WWW      C 3342   3.451   0.740  20.347  0.0000  0.0000  0.0000
 3343WWW      C 3343   3.451   1.232  20.347  0.0000  0.0000  0.0000
 3344WWW      C 3344   3.451   1.726  20.347  0.0000  0.0000  0.0000
 3345WWW      C 3345   3.451   2.219  20.347  0.0000  0.0000  0.0000
 3346WWW      C 3346   3.451   2.712  20.347  0.0000  0.0000  0.0000
 3347WWW      C 3347   3.451   3.204  20.347  0.0000  0.0000  0.0000
 3348WWW      C 3348   3.451   3.697  20.347  0.0000  0.0000  0.0000
 3349WWW      C 3349   3.451   4.191  20.347  0.0000  0.0000  0.0000
 3350WWW      C 3350   3.451   4.683  20.347  0.0000  0.0000  0.0000
 3351WWW      C 3351   3.451   5.176  20.347  0.0000  0.0000  0.0000
 3352WWW      C 3352   3.451   5.670  20.347  0.0000  0.0000  0.0000
 3353WWW      C 3353   3.451   6.162  20.347  0.0000  0.0000  0.0000
 3354WWW      C 3354   3.451   6.655  20.347  0.0000  0.0000  0.0000
 3355WWW      C 3355   3.451   7.149  20.347  0.0000  0.0000  0.0000
 3356WWW      C 3356   3.451   7.641  20.347  0.0000  0.0000  0.0000
 3357WWW      C 3357   3.451   8.134  20.347  0.0000  0.0000  0.0000
 3358WWW      C 3358   3.451   8.627  20.347  0.0000  0.0000  0.0000
 3359WWW      C 3359   3.451   9.120  20.347  0.0000  0.0000  0.0000
 3360WWW      C 3360   3.451   9.614  20.347  0.0000  0.0000  0.0000
 3361WWW      C 3361   3.944   0.246  20.347  0.0000  0.0000  0.0000
 3362WWW      C 3362   3.944   0.740  20.347  0.0000  0.0000  0.0000
 3363WWW      C 3363   3.944   1.232  20.347  0.0000  0.0000  0.0000
 3364WWW      C 3364   3.944   1.726  20.347  0.0000  0.0000  0.0000
 3365WWW      C 3365   3.944   2.219  20.347  0.0000  0.0000  0.0000
 3366WWW      C 3366   3.944   2.712  20.347  0.0000  0.0000  0.0000
 3367WWW      C 3367   3.944   3.204  20.347  0.0000  0.0000  0.0000
 3368WWW      C 3368   3.944   3.697  20.347  0.0000  0.0000  0.0000
 3369WWW      C 3369   3.944   4.191  20.347  0.0000  0.0000  0.0000
 3370WWW      C 3370   3.944   4.683  20.347  0.0000  0.0000  0.0000
 3371WWW      C 3371   3.944   5.176  20.347  0.0000  0.0000  0.0000
 3372WWW      C 3372   3.944   5.670  20.347  0.0000  0.0000  0.0000
 3373WWW      C 3373   3.944   6.162  20.347  0.0000  0.0000  0.0000
 3374WWW      C 3374   3.944   6.655  20.347  0.0000  0.0000  0.0000
 3375WWW      C 3375   3.944   7.149  20.347  0.0000  0.0000  0.0000
 3376WWW      C 3376   3.944   7.641  20.347  0.0000  0.0000  0.0000
 3377WWW      C 3377   3.944   8.134  20.347  0.0000  0.0000  0.0000
 3378WWW      C 3378   3.944   8.627  20.347  0.0000  0.0000  0.0000
 3379WWW      C 3379   3.944   9.120  20.347  0.0000  0.0000  0.0000
 3380WWW      C 3380   3.944   9.614  20.347  0.0000  0.0000  0.0000
 3381WWW      C 3381   4.437   0.246  20.347  0.0000  0.0000  0.0000
 3382WWW      C 3382   4.437   0.740  20.347  0.0000  0.0000  0.0000
 3383WWW      C 3383   4.437   1.232  20.347  0.0000  0.0000  0.0000
 3384WWW      C 3384   4.437   1.726  20.347  0.0000  0.0000  0.0000
 3385WWW      C 3385   4.437   2.219  20.347  0.0000  0.0000  0.0000
 3386WWW      C 3386   4.437   2.712  20.347  0.0000  0.0000  0.0000
 3387WWW      C 3387   4.437   3.204  20.347  0.0000  0.0000  0.0000
 3388WWW      C 3388   4.437   3.697  20.347  0.0000  0.0000  0.0000
 3389WWW      C 3389   4.437   4.191  20.347  0.0000  0.0000  0.0000
 3390WWW      C 3390   4.437   4.683  20.347  0.0000  0.0000  0.0000
 3391WWW      C 3391   4.437   5.176  20.347  0.0000  0.0000  0.0000
 3392WWW      C 3392   4.437   5.670  20.347  0.0000  0.0000  0.0000
 3393WWW      C 3393   4.437   6.162  20.347  0.0000  0.0000  0.0000
 3394WWW      C 3394   4.437   6.655  20.347  0.0000  0.0000  0.0000
 3395WWW      C 3395   4.437   7.149  20.347  0.0000  0.0000  0.0000
 3396WWW      C 3396   4.437   7.641  20.347  0.0000  0.0000  0.0000
 3397WWW      C 3397   4.437   8.134  20.347  0.0000  0.0000  0.0000
 3398WWW      C 3398   4.437   8.627  20.347  0.0000  0.0000  0.0000
 3399WWW      C 3399   4.437   9.120  20.347  0.0000  0.0000  0.0000
 3400WWW      C 3400   4.437   9.614  20.347  0.0000  0.0000  0.0000
 3401WWW      C 3401   4.930   0.246  20.347  0.0000  0.0000  0.0000
 3402WWW      C 3402   4.930   0.740  20.347  0.0000  0.0000  0.0000
 3403WWW      C 3403   4.930   1.232  20.347  0.0000  0.0000  0.0000
 3404WWW      C 3404   4.930   1.726  20.347  0.0000  0.0000  0.0000
 3405WWW      C 3405   4.930   2.219  20.347  0.0000  0.0000  0.0000
 3406WWW      C 3406   4.930   2.712  20.347  0.0000  0.0000  0.0000
 3407WWW      C 3407   4.930   3.204  20.347  0.0000  0.0000  0.0000
 3408WWW      C 3408   4.930   3.697  20.347  0.0000  0.0000  0.0000
 3409WWW      C 3409   4.930   4.191  20.347  0.0000  0.0000  0.0000
 3410WWW      C 3410   4.930   4.683  20.347  0.0000  0.0000  0.0000
 3411WWW      C 3411   4.930   5.176  20.347  0.0000  0.0000  0.0000
 3412WWW      C 3412   4.930   5.670  20.347  0.0000  0.0000  0.0000
 3413WWW      C 3413   4.930   6.162  20.347  0.0000  0.0000  0.0000
 3414WWW      C 3414   4.930   6.655  20.347  0.0000  0.0000  0.0000
 3415WWW      C 3415   4.930   7.149  20.347  0.0000  0.0000  0.0000
 3416WWW      C 3416   4.930   7.641  20.347  0.0000  0.0000  0.0000
 3417WWW      C 3417   4.930   8.134  20.347  0.0000  0.0000  0.0000
 3418WWW      C 3418   4.930   8.627  20.347  0.0000  0.0000  0.0000
 3419WWW      C 3419   4.930   9.120  20.347  0.0000  0.0000  0.0000
 3420WWW      C 3420   4.930   9.614  20.347  0.0000  0.0000  0.0000
 3421WWW      C 3421   5.423   0.246  20.347  0.0000  0.0000  0.0000
 3422WWW      C 3422   5.423   0.740  20.347  0.0000  0.0000  0.0000
 3423WWW      C 3423   5.423   1.232  20.347  0.0000  0.0000  0.0000
 3424WWW      C 3424   5.423   1.726  20.347  0.0000  0.0000  0.0000
 3425WWW      C 3425   5.423   2.219  20.347  0.0000  0.0000  0.0000
 3426WWW      C 3426   5.423   2.712  20.347  0.0000  0.0000  0.0000
 3427WWW      C 3427   5.423   3.204  20.347  0.0000  0.0000  0.0000
 3428WWW      C 3428   5.423   3.697  20.347  0.0000  0.0000  0.0000
 3429WWW      C 3429   5.423   4.191  20.347  0.0000  0.0000  0.0000
 3430WWW      C 3430   5.423   4.683  20.347  0.0000  0.0000  0.0000
 3431WWW      C 3431   5.423   5.176  20.347  0.0000  0.0000  0.0000
 3432WWW      C 3432   5.423   5.670  20.347  0.0000  0.0000  0.0000
 3433WWW      C 3433   5.423   6.162  20.347  0.0000  0.0000  0.0000
 3434WWW      C 3434   5.423   6.655  20.347  0.0000  0.0000  0.0000
 3435WWW      C 3435   5.423   7.149  20.347  0.0000  0.0000  0.0000
 3436WWW      C 3436   5.423   7.641  20.347  0.0000  0.0000  0.0000
 3437WWW      C 3437   5.423   8.134  20.347  0.0000  0.0000  0.0000
 3438WWW      C 3438   5.423   8.627  20.347  0.0000  0.0000  0.0000
 3439WWW      C 3439   5.423   9.120  20.347  0.0000  0.0000  0.0000
 3440WWW      C 3440   5.423   9.614  20.347  0.0000  0.0000  0.0000
 3441WWW      C 3441   5.916   0.246  20.347  0.0000  0.0000  0.0000
 3442WWW      C 3442   5.916   0.740  20.347  0.0000  0.0000  0.0000
 3443WWW      C 3443   5.916   1.232  20.347  0.0000  0.0000  0.0000
 3444WWW      C 3444   5.916   1.726  20.347  0.0000  0.0000  0.0000
 3445WWW      C 3445   5.916   2.219  20.347  0.0000  0.0000  0.0000
 3446WWW      C 3446   5.916   2.712  20.347  0.0000  0.0000  0.0000
 3447WWW      C 3447   5.916   3.204  20.347  0.0000  0.0000  0.0000
 3448WWW      C 3448   5.916   3.697  20.347  0.0000  0.0000  0.0000
 3449WWW      C 3449   5.916   4.191  20.347  0.0000  0.0000  0.0000
 3450WWW      C 3450   5.916   4.683  20.347  0.0000  0.0000  0.0000
 3451WWW      C 3451   5.916   5.176  20.347  0.0000  0.0000  0.0000
 3452WWW      C 3452   5.916   5.670  20.347  0.0000  0.0000  0.0000
 3453WWW      C 3453   5.916   6.162  20.347  0.0000  0.0000  0.0000
 3454WWW      C 3454   5.916   6.655  20.347  0.0000  0.0000  0.0000
 3455WWW      C 3455   5.916   7.149  20.347  0.0000  0.0000  0.0000
 3456WWW      C 3456   5.916   7.641  20.347  0.0000  0.0000  0.0000
 3457WWW      C 3457   5.916   8.134  20.347  0.0000  0.0000  0.0000
 3458WWW      C 3458   5.916   8.627  20.347  0.0000  0.0000  0.0000
 3459WWW      C 3459   5.916   9.120  20.347  0.0000  0.0000  0.0000
 3460WWW      C 3460   5.916   9.614  20.347  0.0000  0.0000  0.0000
 3461WWW      C 3461   6.409   0.246  20.347  0.0000  0.0000  0.0000
 3462WWW      C 3462   6.409   0.740  20.347  0.0000  0.0000  0.0000
 3463WWW      C 3463   6.409   1.232  20.347  0.0000  0.0000  0.0000
 3464WWW      C 3464   6.409   1.726  20.347  0.0000  0.0000  0.0000
 3465WWW      C 3465   6.409   2.219  20.347  0.0000  0.0000  0.0000
 3466WWW      C 3466   6.409   2.712  20.347  0.0000  0.0000  0.0000
 3467WWW      C 3467   6.409   3.204  20.347  0.0000  0.0000  0.0000
 3468WWW      C 3468   6.409   3.697  20.347  0.0000  0.0000  0.0000
 3469WWW      C 3469   6.409   4.191  20.347  0.0000  0.0000  0.0000
 3470WWW      C 3470   6.409   4.683  20.347  0.0000  0.0000  0.0000
 3471WWW      C 3471   6.409   5.176  20.347  0.0000  0.0000  0.0000
 3472WWW      C 3472   6.409   5.670  20.347  0.0000  0.0000  0.0000
 3473WWW      C 3473   6.409   6.162  20.347  0.0000  0.0000  0.0000
 3474WWW      C 3474   6.409   6.655  20.347  0.0000  0.0000  0.0000
 3475WWW      C 3475   6.409   7.149  20.347  0.0000  0.0000  0.0000
 3476WWW      C 3476   6.409   7.641  20.347  0.0000  0.0000  0.0000
 3477WWW      C 3477   6.409   8.134  20.347  0.0000  0.0000  0.0000
 3478WWW      C 3478   6.409   8.627  20.347  0.0000  0.0000  0.0000
 3479WWW      C 3479   6.409   9.120  20.347  0.0000  0.0000  0.0000
 3480WWW      C 3480   6.409   9.614  20.347  0.0000  0.0000  0.0000
 3481WWW      C 3481   6.902   0.246  20.347  0.0000  0.0000  0.0000
 3482WWW      C 3482   6.902   0.740  20.347  0.0000  0.0000  0.0000
 3483WWW      C 3483   6.902   1.232  20.347  0.0000  0.0000  0.0000
 3484WWW      C 3484   6.902   1.726  20.347  0.0000  0.0000  0.0000
 3485WWW      C 3485   6.902   2.219  20.347  0.0000  0.0000  0.0000
 3486WWW      C 3486   6.902   2.712  20.347  0.0000  0.0000  0.0000
 3487WWW      C 3487   6.902   3.204  20.347  0.0000  0.0000  0.0000
 3488WWW      C 3488   6.902   3.697  20.347  0.0000  0.0000  0.0000
 3489WWW      C 3489   6.902   4.191  20.347  0.0000  0.0000  0.0000
 3490WWW      C 3490   6.902   4.683  20.347  0.0000  0.0000  0.0000
 3491WWW      C 3491   6.902   5.176  20.347  0.0000  0.0000  0.0000
 3492WWW      C 3492   6.902   5.670  20.347  0.0000  0.0000  0.0000
 3493WWW      C 3493   6.902   6.162  20.347  0.0000  0.0000  0.0000
 3494WWW      C 3494   6.902   6.655  20.347  0.0000  0.0000  0.0000
 3495WWW      C 3495   6.902   7.149  20.347  0.0000  0.0000  0.0000
 3496WWW      C 3496   6.902   7.641  20.347  0.0000  0.0000  0.0000
 3497WWW      C 3497   6.902   8.134  20.347  0.0000  0.0000  0.0000
 3498WWW      C 3498   6.902   8.627  20.347  0.0000  0.0000  0.0000
 3499WWW      C 3499   6.902   9.120  20.347  0.0000  0.0000  0.0000
 3500WWW      C 3500   6.902   9.614  20.347  0.0000  0.0000  0.0000
 3501WWW      C 3501   7.395   0.246  20.347  0.0000  0.0000  0.0000
 3502WWW      C 3502   7.395   0.740  20.347  0.0000  0.0000  0.0000
 3503WWW      C 3503   7.395   1.232  20.347  0.0000  0.0000  0.0000
 3504WWW      C 3504   7.395   1.726  20.347  0.0000  0.0000  0.0000
 3505WWW      C 3505   7.395   2.219  20.347  0.0000  0.0000  0.0000
 3506WWW      C 3506   7.395   2.712  20.347  0.0000  0.0000  0.0000
 3507WWW      C 3507   7.395   3.204  20.347  0.0000  0.0000  0.0000
 3508WWW      C 3508   7.395   3.697  20.347  0.0000  0.0000  0.0000
 3509WWW      C 3509   7.395   4.191  20.347  0.0000  0.0000  0.0000
 3510WWW      C 3510   7.395   4.683  20.347  0.0000  0.0000  0.0000
 3511WWW      C 3511   7.395   5.176  20.347  0.0000  0.0000  0.0000
 3512WWW      C 3512   7.395   5.670  20.347  0.0000  0.0000  0.0000
 3513WWW      C 3513   7.395   6.162  20.347  0.0000  0.0000  0.0000
 3514WWW      C 3514   7.395   6.655  20.347  0.0000  0.0000  0.0000
 3515WWW      C 3515   7.395   7.149  20.347  0.0000  0.0000  0.0000
 3516WWW      C 3516   7.395   7.641  20.347  0.0000  0.0000  0.0000
 3517WWW      C 3517   7.395   8.134  20.347  0.0000  0.0000  0.0000
 3518WWW      C 3518   7.395   8.627  20.347  0.0000  0.0000  0.0000
 3519WWW      C 3519   7.395   9.120  20.347  0.0000  0.0000  0.0000
 3520WWW      C 3520   7.395   9.614  20.347  0.0000  0.0000  0.0000
 3521WWW      C 3521   7.888   0.246  20.347  0.0000  0.0000  0.0000
 3522WWW      C 3522   7.888   0.740  20.347  0.0000  0.0000  0.0000
 3523WWW      C 3523   7.888   1.232  20.347  0.0000  0.0000  0.0000
 3524WWW      C 3524   7.888   1.726  20.347  0.0000  0.0000  0.0000
 3525WWW      C 3525   7.888   2.219  20.347  0.0000  0.0000  0.0000
 3526WWW      C 3526   7.888   2.712  20.347  0.0000  0.0000  0.0000
 3527WWW      C 3527   7.888   3.204  20.347  0.0000  0.0000  0.0000
 3528WWW      C 3528   7.888   3.697  20.347  0.0000  0.0000  0.0000
 3529WWW      C 3529   7.888   4.191  20.347  0.0000  0.0000  0.0000
 3530WWW      C 3530   7.888   4.683  20.347  0.0000  0.0000  0.0000
 3531WWW      C 3531   7.888   5.176  20.347  0.0000  0.0000  0.0000
 3532WWW      C 3532   7.888   5.670  20.347  0.0000  0.0000  0.0000
 3533WWW      C 3533   7.888   6.162  20.347  0.0000  0.0000  0.0000
 3534WWW      C 3534   7.888   6.655  20.347  0.0000  0.0000  0.0000
 3535WWW      C 3535   7.888   7.149  20.347  0.0000  0.0000  0.0000
 3536WWW      C 3536   7.888   7.641  20.347  0.0000  0.0000  0.0000
 3537WWW      C 3537   7.888   8.134  20.347  0.0000  0.0000  0.0000
 3538WWW      C 3538   7.888   8.627  20.347  0.0000  0.0000  0.0000
 3539WWW      C 3539   7.888   9.120  20.347  0.0000  0.0000  0.0000
 3540WWW      C 3540   7.888   9.614  20.347  0.0000  0.0000  0.0000
 3541WWW      C 3541   8.381   0.246  20.347  0.0000  0.0000  0.0000
 3542WWW      C 3542   8.381   0.740  20.347  0.0000  0.0000  0.0000
 3543WWW      C 3543   8.381   1.232  20.347  0.0000  0.0000  0.0000
 3544WWW      C 3544   8.381   1.726  20.347  0.0000  0.0000  0.0000
 3545WWW      C 3545   8.381   2.219  20.347  0.0000  0.0000  0.0000
 3546WWW      C 3546   8.381   2.712  20.347  0.0000  0.0000  0.0000
 3547WWW      C 3547   8.381   3.204  20.347  0.0000  0.0000  0.0000
 3548WWW      C 3548   8.381   3.697  20.347  0.0000  0.0000  0.0000
 3549WWW      C 3549   8.381   4.191  20.347  0.0000  0.0000  0.0000
 3550WWW      C 3550   8.381   4.683  20.347  0.0000  0.0000  0.0000
 3551WWW      C 3551   8.381   5.176  20.347  0.0000  0.0000  0.0000
 3552WWW      C 3552   8.381   5.670  20.347  0.0000  0.0000  0.0000
 3553WWW      C 3553   8.381   6.162  20.347  0.0000  0.0000  0.0000
 3554WWW      C 3554   8.381   6.655  20.347  0.0000  0.0000  0.0000
 3555WWW      C 3555   8.381   7.149  20.347  0.0000  0.0000  0.0000
 3556WWW      C 3556   8.381   7.641  20.347  0.0000  0.0000  0.0000
 3557WWW      C 3557   8.381   8.134  20.347  0.0000  0.0000  0.0000
 3558WWW      C 3558   8.381   8.627  20.347  0.0000  0.0000  0.0000
 3559WWW      C 3559   8.381   9.120  20.347  0.0000  0.0000  0.0000
 3560WWW      C 3560   8.381   9.614  20.347  0.0000  0.0000  0.0000
 3561WWW      C 3561   8.874   0.246  20.347  0.0000  0.0000  0.0000
 3562WWW      C 3562   8.874   0.740  20.347  0.0000  0.0000  0.0000
 3563WWW      C 3563   8.874   1.232  20.347  0.0000  0.0000  0.0000
 3564WWW      C 3564   8.874   1.726  20.347  0.0000  0.0000  0.0000
 3565WWW      C 3565   8.874   2.219  20.347  0.0000  0.0000  0.0000
 3566WWW      C 3566   8.874   2.712  20.347  0.0000  0.0000  0.0000
 3567WWW      C 3567   8.874   3.204  20.347  0.0000  0.0000  0.0000
 3568WWW      C 3568   8.874   3.697  20.347  0.0000  0.0000  0.0000
 3569WWW      C 3569   8.874   4.191  20.347  0.0000  0.0000  0.0000
 3570WWW      C 3570   8.874   4.683  20.347  0.0000  0.0000  0.0000
 3571WWW      C 3571   8.874   5.176  20.347  0.0000  0.0000  0.0000
 3572WWW      C 3572   8.874   5.670  20.347  0.0000  0.0000  0.0000
 3573WWW      C 3573   8.874   6.162  20.347  0.0000  0.0000  0.0000
 3574WWW      C 3574   8.874   6.655  20.347  0.0000  0.0000  0.0000
 3575WWW      C 3575   8.874   7.149  20.347  0.0000  0.0000  0.0000
 3576WWW      C 3576   8.874   7.641  20.347  0.0000  0.0000  0.0000
 3577WWW      C 3577   8.874   8.134  20.347  0.0000  0.0000  0.0000
 3578WWW      C 3578   8.874   8.627  20.347  0.0000  0.0000  0.0000
 3579WWW      C 3579   8.874   9.120  20.347  0.0000  0.0000  0.0000
 3580WWW      C 3580   8.874   9.614  20.347  0.0000  0.0000  0.0000
 3581WWW      C 3581   9.367   0.246  20.347  0.0000  0.0000  0.0000
 3582WWW      C 3582   9.367   0.740  20.347  0.0000  0.0000  0.0000
 3583WWW      C 3583   9.367   1.232  20.347  0.0000  0.0000  0.0000
 3584WWW      C 3584   9.367   1.726  20.347  0.0000  0.0000  0.0000
 3585WWW      C 3585   9.367   2.219  20.347  0.0000  0.0000  0.0000
 3586WWW      C 3586   9.367   2.712  20.347  0.0000  0.0000  0.0000
 3587WWW      C 3587   9.367   3.204  20.347  0.0000  0.0000  0.0000
 3588WWW      C 3588   9.367   3.697  20.347  0.0000  0.0000  0.0000
 3589WWW      C 3589   9.367   4.191  20.347  0.0000  0.0000  0.0000
 3590WWW      C 3590   9.367   4.683  20.347  0.0000  0.0000  0.0000
 3591WWW      C 3591   9.367   5.176  20.347  0.0000  0.0000  0.0000
 3592WWW      C 3592   9.367   5.670  20.347  0.0000  0.0000  0.0000
 3593WWW      C 3593   9.367   6.162  20.347  0.0000  0.0000  0.0000
 3594WWW      C 3594   9.367   6.655  20.347  0.0000  0.0000  0.0000
 3595WWW      C 3595   9.367   7.149  20.347  0.0000  0.0000  0.0000
 3596WWW      C 3596   9.367   7.641  20.347  0.0000  0.0000  0.0000
 3597WWW      C 3597   9.367   8.134  20.347  0.0000  0.0000  0.0000
 3598WWW      C 3598   9.367   8.627  20.347  0.0000  0.0000  0.0000
 3599WWW      C 3599   9.367   9.120  20.347  0.0000  0.0000  0.0000
 3600WWW      C 3600   9.367   9.614  20.347  0.0000  0.0000  0.0000
 3601WWW      C 3601   0.246   0.246  20.593  0.0000  0.0000  0.0000
 3602WWW      C 3602   0.246   0.740  20.593  0.0000  0.0000  0.0000
 3603WWW      C 3603   0.246   1.232  20.593  0.0000  0.0000  0.0000
 3604WWW      C 3604   0.246   1.726  20.593  0.0000  0.0000  0.0000
 3605WWW      C 3605   0.246   2.219  20.593  0.0000  0.0000  0.0000
 3606WWW      C 3606   0.246   2.712  20.593  0.0000  0.0000  0.0000
 3607WWW      C 3607   0.246   3.204  20.593  0.0000  0.0000  0.0000
 3608WWW      C 3608   0.246   3.697  20.593  0.0000  0.0000  0.0000
 3609WWW      C 3609   0.246   4.191  20.593  0.0000  0.0000  0.0000
 3610WWW      C 3610   0.246   4.683  20.593  0.0000  0.0000  0.0000
 3611WWW      C 3611   0.246   5.176  20.593  0.0000  0.0000  0.0000
 3612WWW      C 3612   0.246   5.670  20.593  0.0000  0.0000  0.0000
 3613WWW      C 3613   0.246   6.162  20.593  0.0000  0.0000  0.0000
 3614WWW      C 3614   0.246   6.655  20.593  0.0000  0.0000  0.0000
 3615WWW      C 3615   0.246   7.149  20.593  0.0000  0.0000  0.0000
 3616WWW      C 3616   0.246   7.641  20.593  0.0000  0.0000  0.0000
 3617WWW      C 3617   0.246   8.134  20.593  0.0000  0.0000  0.0000
 3618WWW      C 3618   0.246   8.627  20.593  0.0000  0.0000  0.0000
 3619WWW      C 3619   0.246   9.120  20.593  0.0000  0.0000  0.0000
 3620WWW      C 3620   0.246   9.614  20.593  0.0000  0.0000  0.0000
 3621WWW      C 3621   0.740   0.246  20.593  0.0000  0.0000  0.0000
 3622WWW      C 3622   0.740   0.740  20.593  0.0000  0.0000  0.0000
 3623WWW      C 3623   0.740   1.232  20.593  0.0000  0.0000  0.0000
 3624WWW      C 3624   0.740   1.726  20.593  0.0000  0.0000  0.0000
 3625WWW      C 3625   0.740   2.219  20.593  0.0000  0.0000  0.0000
 3626WWW      C 3626   0.740   2.712  20.593  0.0000  0.0000  0.0000
 3627WWW      C 3627   0.740   3.204  20.593  0.0000  0.0000  0.0000
 3628WWW      C 3628   0.740   3.697  20.593  0.0000  0.0000  0.0000
 3629WWW      C 3629   0.740   4.191  20.593  0.0000  0.0000  0.0000
 3630WWW      C 3630   0.740   4.683  20.593  0.0000  0.0000  0.0000
 3631WWW      C 3631   0.740   5.176  20.593  0.0000  0.0000  0.0000
 3632WWW      C 3632   0.740   5.670  20.593  0.0000  0.0000  0.0000
 3633WWW      C 3633   0.740   6.162  20.593  0.0000  0.0000  0.0000
 3634WWW      C 3634   0.740   6.655  20.593  0.0000  0.0000  0.0000
 3635WWW      C 3635   0.740   7.149  20.593  0.0000  0.0000  0.0000
 3636WWW      C 3636   0.740   7.641  20.593  0.0000  0.0000  0.0000
 3637WWW      C 3637   0.740   8.134  20.593  0.0000  0.0000  0.0000
 3638WWW      C 3638   0.740   8.627  20.593  0.0000  0.0000  0.0000
 3639WWW      C 3639   0.740   9.120  20.593  0.0000  0.0000  0.0000
 3640WWW      C 3640   0.740   9.614  20.593  0.0000  0.0000  0.0000
 3641WWW      C 3641   1.232   0.246  20.593  0.0000  0.0000  0.0000
 3642WWW      C 3642   1.232   0.740  20.593  0.0000  0.0000  0.0000
 3643WWW      C 3643   1.232   1.232  20.593  0.0000  0.0000  0.0000
 3644WWW      C 3644   1.232   1.726  20.593  0.0000  0.0000  0.0000
 3645WWW      C 3645   1.232   2.219  20.593  0.0000  0.0000  0.0000
 3646WWW      C 3646   1.232   2.712  20.593  0.0000  0.0000  0.0000
 3647WWW      C 3647   1.232   3.204  20.593  0.0000  0.0000  0.0000
 3648WWW      C 3648   1.232   3.697  20.593  0.0000  0.0000  0.0000
 3649WWW      C 3649   1.232   4.191  20.593  0.0000  0.0000  0.0000
 3650WWW      C 3650   1.232   4.683  20.593  0.0000  0.0000  0.0000
 3651WWW      C 3651   1.232   5.176  20.593  0.0000  0.0000  0.0000
 3652WWW      C 3652   1.232   5.670  20.593  0.0000  0.0000  0.0000
 3653WWW      C 3653   1.232   6.162  20.593  0.0000  0.0000  0.0000
 3654WWW      C 3654   1.232   6.655  20.593  0.0000  0.0000  0.0000
 3655WWW      C 3655   1.232   7.149  20.593  0.0000  0.0000  0.0000
 3656WWW      C 3656   1.232   7.641  20.593  0.0000  0.0000  0.0000
 3657WWW      C 3657   1.232   8.134  20.593  0.0000  0.0000  0.0000
 3658WWW      C 3658   1.232   8.627  20.593  0.0000  0.0000  0.0000
 3659WWW      C 3659   1.232   9.120  20.593  0.0000  0.0000  0.0000
 3660WWW      C 3660   1.232   9.614  20.593  0.0000  0.0000  0.0000
 3661WWW      C 3661   1.726   0.246  20.593  0.0000  0.0000  0.0000
 3662WWW      C 3662   1.726   0.740  20.593  0.0000  0.0000  0.0000
 3663WWW      C 3663   1.726   1.232  20.593  0.0000  0.0000  0.0000
 3664WWW      C 3664   1.726   1.726  20.593  0.0000  0.0000  0.0000
 3665WWW      C 3665   1.726   2.219  20.593  0.0000  0.0000  0.0000
 3666WWW      C 3666   1.726   2.712  20.593  0.0000  0.0000  0.0000
 3667WWW      C 3667   1.726   3.204  20.593  0.0000  0.0000  0.0000
 3668WWW      C 3668   1.726   3.697  20.593  0.0000  0.0000  0.0000
 3669WWW      C 3669   1.726   4.191  20.593  0.0000  0.0000  0.0000
 3670WWW      C 3670   1.726   4.683  20.593  0.0000  0.0000  0.0000
 3671WWW      C 3671   1.726   5.176  20.593  0.0000  0.0000  0.0000
 3672WWW      C 3672   1.726   5.670  20.593  0.0000  0.0000  0.0000
 3673WWW      C 3673   1.726   6.162  20.593  0.0000  0.0000  0.0000
 3674WWW      C 3674   1.726   6.655  20.593  0.0000  0.0000  0.0000
 3675WWW      C 3675   1.726   7.149  20.593  0.0000  0.0000  0.0000
 3676WWW      C 3676   1.726   7.641  20.593  0.0000  0.0000  0.0000
 3677WWW      C 3677   1.726   8.134  20.593  0.0000  0.0000  0.0000
 3678WWW      C 3678   1.726   8.627  20.593  0.0000  0.0000  0.0000
 3679WWW      C 3679   1.726   9.120  20.593  0.0000  0.0000  0.0000
 3680WWW      C 3680   1.726   9.614  20.593  0.0000  0.0000  0.0000
 3681WWW      C 3681   2.219   0.246  20.593  0.0000  0.0000  0.0000
 3682WWW      C 3682   2.219   0.740  20.593  0.0000  0.0000  0.0000
 3683WWW      C 3683   2.219   1.232  20.593  0.0000  0.0000  0.0000
 3684WWW      C 3684   2.219   1.726  20.593  0.0000  0.0000  0.0000
 3685WWW      C 3685   2.219   2.219  20.593  0.0000  0.0000  0.0000
 3686WWW      C 3686   2.219   2.712  20.593  0.0000  0.0000  0.0000
 3687WWW      C 3687   2.219   3.204  20.593  0.0000  0.0000  0.0000
 3688WWW      C 3688   2.219   3.697  20.593  0.0000  0.0000  0.0000
 3689WWW      C 3689   2.219   4.191  20.593  0.0000  0.0000  0.0000
 3690WWW      C 3690   2.219   4.683  20.593  0.0000  0.0000  0.0000
 3691WWW      C 3691   2.219   5.176  20.593  0.0000  0.0000  0.0000
 3692WWW      C 3692   2.219   5.670  20.593  0.0000  0.0000  0.0000
 3693WWW      C 3693   2.219   6.162  20.593  0.0000  0.0000  0.0000
 3694WWW      C 3694   2.219   6.655  20.593  0.0000  0.0000  0.0000
 3695WWW      C 3695   2.219   7.149  20.593  0.0000  0.0000  0.0000
 3696WWW      C 3696   2.219   7.641  20.593  0.0000  0.0000  0.0000
 3697WWW      C 3697   2.219   8.134  20.593  0.0000  0.0000  0.0000
 3698WWW      C 3698   2.219   8.627  20.593  0.0000  0.0000  0.0000
 3699WWW      C 3699   2.219   9.120  20.593  0.0000  0.0000  0.0000
 3700WWW      C 3700   2.219   9.614  20.593  0.0000  0.0000  0.0000
 3701WWW      C 3701   2.712   0.246  20.593  0.0000  0.0000  0.0000
 3702WWW      C 3702   2.712   0.740  20.593  0.0000  0.0000  0.0000
 3703WWW      C 3703   2.712   1.232  20.593  0.0000  0.0000  0.0000
 3704WWW      C 3704   2.712   1.726  20.593  0.0000  0.0000  0.0000
 3705WWW      C 3705   2.712   2.219  20.593  0.0000  0.0000  0.0000
 3706WWW      C 3706   2.712   2.712  20.593  0.0000  0.0000  0.0000
 3707WWW      C 3707   2.712   3.204  20.593  0.0000  0.0000  0.0000
 3708WWW      C 3708   2.712   3.697  20.593  0.0000  0.0000  0.0000
 3709WWW      C 3709   2.712   4.191  20.593  0.0000  0.0000  0.0000
 3710WWW      C 3710   2.712   4.683  20.593  0.0000  0.0000  0.0000
 3711WWW      C 3711   2.712   5.176  20.593  0.0000  0.0000  0.0000
 3712WWW      C 3712   2.712   5.670  20.593  0.0000  0.0000  0.0000
 3713WWW      C 3713   2.712   6.162  20.593  0.0000  0.0000  0.0000
 3714WWW      C 3714   2.712   6.655  20.593  0.0000  0.0000  0.0000
 3715WWW      C 3715   2.712   7.149  20.593  0.0000  0.0000  0.0000
 3716WWW      C 3716   2.712   7.641  20.593  0.0000  0.0000  0.0000
 3717WWW      C 3717   2.712   8.134  20.593  0.0000  0.0000  0.0000
 3718WWW      C 3718   2.712   8.627  20.593  0.0000  0.0000  0.0000
 3719WWW      C 3719   2.712   9.120  20.593  0.0000  0.0000  0.0000
 3720WWW      C 3720   2.712   9.614  20.593  0.0000  0.0000  0.0000
 3721WWW      C 3721   3.204   0.246  20.593  0.0000  0.0000  0.0000
 3722WWW      C 3722   3.204   0.740  20.593  0.0000  0.0000  0.0000
 3723WWW      C 3723   3.204   1.232  20.593  0.0000  0.0000  0.0000
 3724WWW      C 3724   3.204   1.726  20.593  0.0000  0.0000  0.0000
 3725WWW      C 3725   3.204   2.219  20.593  0.0000  0.0000  0.0000
 3726WWW      C 3726   3.204   2.712  20.593  0.0000  0.0000  0.0000
 3727WWW      C 3727   3.204   3.204  20.593  0.0000  0.0000  0.0000
 3728WWW      C 3728   3.204   3.697  20.593  0.0000  0.0000  0.0000
 3729WWW      C 3729   3.204   4.191  20.593  0.0000  0.0000  0.0000
 3730WWW      C 3730   3.204   4.683  20.593  0.0000  0.0000  0.0000
 3731WWW      C 3731   3.204   5.176  20.593  0.0000  0.0000  0.0000
 3732WWW      C 3732   3.204   5.670  20.593  0.0000  0.0000  0.0000
 3733WWW      C 3733   3.204   6.162  20.593  0.0000  0.0000  0.0000
 3734WWW      C 3734   3.204   6.655  20.593  0.0000  0.0000  0.0000
 3735WWW      C 3735   3.204   7.149  20.593  0.0000  0.0000  0.0000
 3736WWW      C 3736   3.204   7.641  20.593  0.0000  0.0000  0.0000
 3737WWW      C 3737   3.204   8.134  20.593  0.0000  0.0000  0.0000
 3738WWW      C 3738   3.204   8.627  20.593  0.0000  0.0000  0.0000
 3739WWW      C 3739   3.204   9.120  20.593  0.0000  0.0000  0.0000
 3740WWW      C 3740   3.204   9.614  20.593  0.0000  0.0000  0.0000
 3741WWW      C 3741   3.697   0.246  20.593  0.0000  0.0000  0.0000
 3742WWW      C 3742   3.697   0.740  20.593  0.0000  0.0000  0.0000
 3743WWW      C 3743   3.697   1.232  20.593  0.0000  0.0000  0.0000
 3744WWW      C 3744   3.697   1.726  20.593  0.0000  0.0000  0.0000
 3745WWW      C 3745   3.697   2.219  20.593  0.0000  0.0000  0.0000
 3746WWW      C 3746   3.697   2.712  20.593  0.0000  0.0000  0.0000
 3747WWW      C 3747   3.697   3.204  20.593  0.0000  0.0000  0.0000
 3748WWW      C 3748   3.697   3.697  20.593  0.0000  0.0000  0.0000
 3749WWW      C 3749   3.697   4.191  20.593  0.0000  0.0000  0.0000
 3750WWW      C 3750   3.697   4.683  20.593  0.0000  0.0000  0.0000
 3751WWW      C 3751   3.697   5.176  20.593  0.0000  0.0000  0.0000
 3752WWW      C 3752   3.697   5.670  20.593  0.0000  0.0000  0.0000
 3753WWW      C 3753   3.697   6.162  20.593  0.0000  0.0000  0.0000
 3754WWW      C 3754   3.697   6.655  20.593  0.0000  0.0000  0.0000
 3755WWW      C 3755   3.697   7.149  20.593  0.0000  0.0000  0.0000
 3756WWW      C 3756   3.697   7.641  20.593  0.0000  0.0000  0.0000
 3757WWW      C 3757   3.697   8.134  20.593  0.0000  0.0000  0.0000
 3758WWW      C 3758   3.697   8.627  20.593  0.0000  0.0000  0.0000
 3759WWW      C 3759   3.697   9.120  20.593  0.0000  0.0000  0.0000
 3760WWW      C 3760   3.697   9.614  20.593  0.0000  0.0000  0.0000
 3761WWW      C 3761   4.191   0.246  20.593  0.0000  0.0000  0.0000
 3762WWW      C 3762   4.191   0.740  20.593  0.0000  0.0000  0.0000
 3763WWW      C 3763   4.191   1.232  20.593  0.0000  0.0000  0.0000
 3764WWW      C 3764   4.191   1.726  20.593  0.0000  0.0000  0.0000
 3765WWW      C 3765   4.191   2.219  20.593  0.0000  0.0000  0.0000
 3766WWW      C 3766   4.191   2.712  20.593  0.0000  0.0000  0.0000
 3767WWW      C 3767   4.191   3.204  20.593  0.0000  0.0000  0.0000
 3768WWW      C 3768   4.191   3.697  20.593  0.0000  0.0000  0.0000
 3769WWW      C 3769   4.191   4.191  20.593  0.0000  0.0000  0.0000
 3770WWW      C 3770   4.191   4.683  20.593  0.0000  0.0000  0.0000
 3771WWW      C 3771   4.191   5.176  20.593  0.0000  0.0000  0.0000
 3772WWW      C 3772   4.191   5.670  20.593  0.0000  0.0000  0.0000
 3773WWW      C 3773   4.191   6.162  20.593  0.0000  0.0000  0.0000
 3774WWW      C 3774   4.191   6.655  20.593  0.0000  0.0000  0.0000
 3775WWW      C 3775   4.191   7.149  20.593  0.0000  0.0000  0.0000
 3776WWW      C 3776   4.191   7.641  20.593  0.0000  0.0000  0.0000
 3777WWW      C 3777   4.191   8.134  20.593  0.0000  0.0000  0.0000
 3778WWW      C 3778   4.191   8.627  20.593  0.0000  0.0000  0.0000
 3779WWW      C 3779   4.191   9.120  20.593  0.0000  0.0000  0.0000
 3780WWW      C 3780   4.191   9.614  20.593  0.0000  0.0000  0.0000
 3781WWW      C 3781   4.683   0.246  20.593  0.0000  0.0000  0.0000
 3782WWW      C 3782   4.683   0.740  20.593  0.0000  0.0000  0.0000
 3783WWW      C 3783   4.683   1.232  20.593  0.0000  0.0000  0.0000
 3784WWW      C 3784   4.683   1.726  20.593  0.0000  0.0000  0.0000
 3785WWW      C 3785   4.683   2.219  20.593  0.0000  0.0000  0.0000
 3786WWW      C 3786   4.683   2.712  20.593  0.0000  0.0000  0.0000
 3787WWW      C 3787   4.683   3.204  20.593  0.0000  0.0000  0.0000
 3788WWW      C 3788   4.683   3.697  20.593  0.0000  0.0000  0.0000
 3789WWW      C 3789   4.683   4.191  20.593  0.0000  0.0000  0.0000
 3790WWW      C 3790   4.683   4.683  20.593  0.0000  0.0000  0.0000
 3791WWW      C 3791   4.683   5.176  20.593  0.0000  0.0000  0.0000
 3792WWW      C 3792   4.683   5.670  20.593  0.0000  0.0000  0.0000
 3793WWW      C 3793   4.683   6.162  20.593  0.0000  0.0000  0.0000
 3794WWW      C 3794   4.683   6.655  20.593  0.0000  0.0000  0.0000
 3795WWW      C 3795   4.683   7.149  20.593  0.0000  0.0000  0.0000
 3796WWW      C 3796   4.683   7.641  20.593  0.0000  0.0000  0.0000
 3797WWW      C 3797   4.683   8.134  20.593  0.0000  0.0000  0.0000
 3798WWW      C 3798   4.683   8.627  20.593  0.0000  0.0000  0.0000
 3799WWW      C 3799   4.683   9.120  20.593  0.0000  0.0000  0.0000
 3800WWW      C 3800   4.683   9.614  20.593  0.0000  0.0000  0.0000
 3801WWW      C 3801   5.176   0.246  20.593  0.0000  0.0000  0.0000
 3802WWW      C 3802   5.176   0.740  20.593  0.0000  0.0000  0.0000
 3803WWW      C 3803   5.176   1.232  20.593  0.0000  0.0000  0.0000
 3804WWW      C 3804   5.176   1.726  20.593  0.0000  0.0000  0.0000
 3805WWW      C 3805   5.176   2.219  20.593  0.0000  0.0000  0.0000
 3806WWW      C 3806   5.176   2.712  20.593  0.0000  0.0000  0.0000
 3807WWW      C 3807   5.176   3.204  20.593  0.0000  0.0000  0.0000
 3808WWW      C 3808   5.176   3.697  20.593  0.0000  0.0000  0.0000
 3809WWW      C 3809   5.176   4.191  20.593  0.0000  0.0000  0.0000
 3810WWW      C 3810   5.176   4.683  20.593  0.0000  0.0000  0.0000
 3811WWW      C 3811   5.176   5.176  20.593  0.0000  0.0000  0.0000
 3812WWW      C 3812   5.176   5.670  20.593  0.0000  0.0000  0.0000
 3813WWW      C 3813   5.176   6.162  20.593  0.0000  0.0000  0.0000
 3814WWW      C 3814   5.176   6.655  20.593  0.0000  0.0000  0.0000
 3815WWW      C 3815   5.176   7.149  20.593  0.0000  0.0000  0.0000
 3816WWW      C 3816   5.176   7.641  20.593  0.0000  0.0000  0.0000
 3817WWW      C 3817   5.176   8.134  20.593  0.0000  0.0000  0.0000
 3818WWW      C 3818   5.176   8.627  20.593  0.0000  0.0000  0.0000
 3819WWW      C 3819   5.176   9.120  20.593  0.0000  0.0000  0.0000
 3820WWW      C 3820   5.176   9.614  20.593  0.0000  0.0000  0.0000
 3821WWW      C 3821   5.670   0.246  20.593  0.0000  0.0000  0.0000
 3822WWW      C 3822   5.670   0.740  20.593  0.0000  0.0000  0.0000
 3823WWW      C 3823   5.670   1.232  20.593  0.0000  0.0000  0.0000
 3824WWW      C 3824   5.670   1.726  20.593  0.0000  0.0000  0.0000
 3825WWW      C 3825   5.670   2.219  20.593  0.0000  0.0000  0.0000
 3826WWW      C 3826   5.670   2.712  20.593  0.0000  0.0000  0.0000
 3827WWW      C 3827   5.670   3.204  20.593  0.0000  0.0000  0.0000
 3828WWW      C 3828   5.670   3.697  20.593  0.0000  0.0000  0.0000
 3829WWW      C 3829   5.670   4.191  20.593  0.0000  0.0000  0.0000
 3830WWW      C 3830   5.670   4.683  20.593  0.0000  0.0000  0.0000
 3831WWW      C 3831   5.670   5.176  20.593  0.0000  0.0000  0.0000
 3832WWW      C 3832   5.670   5.670  20.593  0.0000  0.0000  0.0000
 3833WWW      C 3833   5.670   6.162  20.593  0.0000  0.0000  0.0000
 3834WWW      C 3834   5.670   6.655  20.593  0.0000  0.0000  0.0000
 3835WWW      C 3835   5.670   7.149  20.593  0.0000  0.0000  0.0000
 3836WWW      C 3836   5.670   7.641  20.593  0.0000  0.0000  0.0000
 3837WWW      C 3837   5.670   8.134  20.593  0.0000  0.0000  0.0000
 3838WWW      C 3838   5.670   8.627  20.593  0.0000  0.0000  0.0000
 3839WWW      C 3839   5.670   9.120  20.593  0.0000  0.0000  0.0000
 3840WWW      C 3840   5.670   9.614  20.593  0.0000  0.0000  0.0000
 3841WWW      C 3841   6.162   0.246  20.593  0.0000  0.0000  0.0000
 3842WWW      C 3842   6.162   0.740  20.593  0.0000  0.0000  0.0000
 3843WWW      C 3843   6.162   1.232  20.593  0.0000  0.0000  0.0000
 3844WWW      C 3844   6.162   1.726  20.593  0.0000  0.0000  0.0000
 3845WWW      C 3845   6.162   2.219  20.593  0.0000  0.0000  0.0000
 3846WWW      C 3846   6.162   2.712  20.593  0.0000  0.0000  0.0000
 3847WWW      C 3847   6.162   3.204  20.593  0.0000  0.0000  0.0000
 3848WWW      C 3848   6.162   3.697  20.593  0.0000  0.0000  0.0000
 3849WWW      C 3849   6.162   4.191  20.593  0.0000  0.0000  0.0000
 3850WWW      C 3850   6.162   4.683  20.593  0.0000  0.0000  0.0000
 3851WWW      C 3851   6.162   5.176  20.593  0.0000  0.0000  0.0000
 3852WWW      C 3852   6.162   5.670  20.593  0.0000  0.0000  0.0000
 3853WWW      C 3853   6.162   6.162  20.593  0.0000  0.0000  0.0000
 3854WWW      C 3854   6.162   6.655  20.593  0.0000  0.0000  0.0000
 3855WWW      C 3855   6.162   7.149  20.593  0.0000  0.0000  0.0000
 3856WWW      C 3856   6.162   7.641  20.593  0.0000  0.0000  0.0000
 3857WWW      C 3857   6.162   8.134  20.593  0.0000  0.0000  0.0000
 3858WWW      C 3858   6.162   8.627  20.593  0.0000  0.0000  0.0000
 3859WWW      C 3859   6.162   9.120  20.593  0.0000  0.0000  0.0000
 3860WWW      C 3860   6.162   9.614  20.593  0.0000  0.0000  0.0000
 3861WWW      C 3861   6.655   0.246  20.593  0.0000  0.0000  0.0000
 3862WWW      C 3862   6.655   0.740  20.593  0.0000  0.0000  0.0000
 3863WWW      C 3863   6.655   1.232  20.593  0.0000  0.0000  0.0000
 3864WWW      C 3864   6.655   1.726  20.593  0.0000  0.0000  0.0000
 3865WWW      C 3865   6.655   2.219  20.593  0.0000  0.0000  0.0000
 3866WWW      C 3866   6.655   2.712  20.593  0.0000  0.0000  0.0000
 3867WWW      C 3867   6.655   3.204  20.593  0.0000  0.0000  0.0000
 3868WWW      C 3868   6.655   3.697  20.593  0.0000  0.0000  0.0000
 3869WWW      C 3869   6.655   4.191  20.593  0.0000  0.0000  0.0000
 3870WWW      C 3870   6.655   4.683  20.593  0.0000  0.0000  0.0000
 3871WWW      C 3871   6.655   5.176  20.593  0.0000  0.0000  0.0000
 3872WWW      C 3872   6.655   5.670  20.593  0.0000  0.0000  0.0000
 3873WWW      C 3873   6.655   6.162  20.593  0.0000  0.0000  0.0000
 3874WWW      C 3874   6.655   6.655  20.593  0.0000  0.0000  0.0000
 3875WWW      C 3875   6.655   7.149  20.593  0.0000  0.0000  0.0000
 3876WWW      C 3876   6.655   7.641  20.593  0.0000  0.0000  0.0000
 3877WWW      C 3877   6.655   8.134  20.593  0.0000  0.0000  0.0000
 3878WWW      C 3878   6.655   8.627  20.593  0.0000  0.0000  0.0000
 3879WWW      C 3879   6.655   9.120  20.593  0.0000  0.0000  0.0000
 3880WWW      C 3880   6.655   9.614  20.593  0.0000  0.0000  0.0000
 3881WWW      C 3881   7.149   0.246  20.593  0.0000  0.0000  0.0000
 3882WWW      C 3882   7.149   0.740  20.593  0.0000  0.0000  0.0000
 3883WWW      C 3883   7.149   1.232  20.593  0.0000  0.0000  0.0000
 3884WWW      C 3884   7.149   1.726  20.593  0.0000  0.0000  0.0000
 3885WWW      C 3885   7.149   2.219  20.593  0.0000  0.0000  0.0000
 3886WWW      C 3886   7.149   2.712  20.593  0.0000  0.0000  0.0000
 3887WWW      C 3887   7.149   3.204  20.593  0.0000  0.0000  0.0000
 3888WWW      C 3888   7.149   3.697  20.593  0.0000  0.0000  0.0000
 3889WWW      C 3889   7.149   4.191  20.593  0.0000  0.0000  0.0000
 3890WWW      C 3890   7.149   4.683  20.593  0.0000  0.0000  0.0000
 3891WWW      C 3891   7.149   5.176  20.593  0.0000  0.0000  0.0000
 3892WWW      C 3892   7.149   5.670  20.593  0.0000  0.0000  0.0000
 3893WWW      C 3893   7.149   6.162  20.593  0.0000  0.0000  0.0000
 3894WWW      C 3894   7.149   6.655  20.593  0.0000  0.0000  0.0000
 3895WWW      C 3895   7.149   7.149  20.593  0.0000  0.0000  0.0000
 3896WWW      C 3896   7.149   7.641  20.593  0.0000  0.0000  0.0000
 3897WWW      C 3897   7.149   8.134  20.593  0.0000  0.0000  0.0000
 3898WWW      C 3898   7.149   8.627  20.593  0.0000  0.0000  0.0000
 3899WWW      C 3899   7.149   9.120  20.593  0.0000  0.0000  0.0000
 3900WWW      C 3900   7.149   9.614  20.593  0.0000  0.0000  0.0000
 3901WWW      C 3901   7.641   0.246  20.593  0.0000  0.0000  0.0000
 3902WWW      C 3902   7.641   0.740  20.593  0.0000  0.0000  0.0000
 3903WWW      C 3903   7.641   1.232  20.593  0.0000  0.0000  0.0000
 3904WWW      C 3904   7.641   1.726  20.593  0.0000  0.0000  0.0000
 3905WWW      C 3905   7.641   2.219  20.593  0.0000  0.0000  0.0000
 3906WWW      C 3906   7.641   2.712  20.593  0.0000  0.0000  0.0000
 3907WWW      C 3907   7.641   3.204  20.593  0.0000  0.0000  0.0000
 3908WWW      C 3908   7.641   3.697  20.593  0.0000  0.0000  0.0000
 3909WWW      C 3909   7.641   4.191  20.593  0.0000  0.0000  0.0000
 3910WWW      C 3910   7.641   4.683  20.593  0.0000  0.0000  0.0000
 3911WWW      C 3911   7.641   5.176  20.593  0.0000  0.0000  0.0000
 3912WWW      C 3912   7.641   5.670  20.593  0.0000  0.0000  0.0000
 3913WWW      C 3913   7.641   6.162  20.593  0.0000  0.0000  0.0000
 3914WWW      C 3914   7.641   6.655  20.593  0.0000  0.0000  0.0000
 3915WWW      C 3915   7.641   7.149  20.593  0.0000  0.0000  0.0000
 3916WWW      C 3916   7.641   7.641  20.593  0.0000  0.0000  0.0000
 3917WWW      C 3917   7.641   8.134  20.593  0.0000  0.0000  0.0000
 3918WWW      C 3918   7.641   8.627  20.593  0.0000  0.0000  0.0000
 3919WWW      C 3919   7.641   9.120  20.593  0.0000  0.0000  0.0000
 3920WWW      C 3920   7.641   9.614  20.593  0.0000  0.0000  0.0000
 3921WWW      C 3921   8.134   0.246  20.593  0.0000  0.0000  0.0000
 3922WWW      C 3922   8.134   0.740  20.593  0.0000  0.0000  0.0000
 3923WWW      C 3923   8.134   1.232  20.593  0.0000  0.0000  0.0000
 3924WWW      C 3924   8.134   1.726  20.593  0.0000  0.0000  0.0000
 3925WWW      C 3925   8.134   2.219  20.593  0.0000  0.0000  0.0000
 3926WWW      C 3926   8.134   2.712  20.593  0.0000  0.0000  0.0000
 3927WWW      C 3927   8.134   3.204  20.593  0.0000  0.0000  0.0000
 3928WWW      C 3928   8.134   3.697  20.593  0.0000  0.0000  0.0000
 3929WWW      C 3929   8.134   4.191  20.593  0.0000  0.0000  0.0000
 3930WWW      C 3930   8.134   4.683  20.593  0.0000  0.0000  0.0000
 3931WWW      C 3931   8.134   5.176  20.593  0.0000  0.0000  0.0000
 3932WWW      C 3932   8.134   5.670  20.593  0.0000  0.0000  0.0000
 3933WWW      C 3933   8.134   6.162  20.593  0.0000  0.0000  0.0000
 3934WWW      C 3934   8.134   6.655  20.593  0.0000  0.0000  0.0000
 3935WWW      C 3935   8.134   7.149  20.593  0.0000  0.0000  0.0000
 3936WWW      C 3936   8.134   7.641  20.593  0.0000  0.0000  0.0000
 3937WWW      C 3937   8.134   8.134  20.593  0.0000  0.0000  0.0000
 3938WWW      C 3938   8.134   8.627  20.593  0.0000  0.0000  0.0000
 3939WWW      C 3939   8.134   9.120  20.593  0.0000  0.0000  0.0000
 3940WWW      C 3940   8.134   9.614  20.593  0.0000  0.0000  0.0000
 3941WWW      C 3941   8.627   0.246  20.593  0.0000  0.0000  0.0000
 3942WWW      C 3942   8.627   0.740  20.593  0.0000  0.0000  0.0000
 3943WWW      C 3943   8.627   1.232  20.593  0.0000  0.0000  0.0000
 3944WWW      C 3944   8.627   1.726  20.593  0.0000  0.0000  0.0000
 3945WWW      C 3945   8.627   2.219  20.593  0.0000  0.0000  0.0000
 3946WWW      C 3946   8.627   2.712  20.593  0.0000  0.0000  0.0000
 3947WWW      C 3947   8.627   3.204  20.593  0.0000  0.0000  0.0000
 3948WWW      C 3948   8.627   3.697  20.593  0.0000  0.0000  0.0000
 3949WWW      C 3949   8.627   4.191  20.593  0.0000  0.0000  0.0000
 3950WWW      C 3950   8.627   4.683  20.593  0.0000  0.0000  0.0000
 3951WWW      C 3951   8.627   5.176  20.593  0.0000  0.0000  0.0000
 3952WWW      C 3952   8.627   5.670  20.593  0.0000  0.0000  0.0000
 3953WWW      C 3953   8.627   6.162  20.593  0.0000  0.0000  0.0000
 3954WWW      C 3954   8.627   6.655  20.593  0.0000  0.0000  0.0000
 3955WWW      C 3955   8.627   7.149  20.593  0.0000  0.0000  0.0000
 3956WWW      C 3956   8.627   7.641  20.593  0.0000  0.0000  0.0000
 3957WWW      C 3957   8.627   8.134  20.593  0.0000  0.0000  0.0000
 3958WWW      C 3958   8.627   8.627  20.593  0.0000  0.0000  0.0000
 3959WWW      C 3959   8.627   9.120  20.593  0.0000  0.0000  0.0000
 3960WWW      C 3960   8.627   9.614  20.593  0.0000  0.0000  0.0000
 3961WWW      C 3961   9.120   0.246  20.593  0.0000  0.0000  0.0000
 3962WWW      C 3962   9.120   0.740  20.593  0.0000  0.0000  0.0000
 3963WWW      C 3963   9.120   1.232  20.593  0.0000  0.0000  0.0000
 3964WWW      C 3964   9.120   1.726  20.593  0.0000  0.0000  0.0000
 3965WWW      C 3965   9.120   2.219  20.593  0.0000  0.0000  0.0000
 3966WWW      C 3966   9.120   2.712  20.593  0.0000  0.0000  0.0000
 3967WWW      C 3967   9.120   3.204  20.593  0.0000  0.0000  0.0000
 3968WWW      C 3968   9.120   3.697  20.593  0.0000  0.0000  0.0000
 3969WWW      C 3969   9.120   4.191  20.593  0.0000  0.0000  0.0000
 3970WWW      C 3970   9.120   4.683  20.593  0.0000  0.0000  0.0000
 3971WWW      C 3971   9.120   5.176  20.593  0.0000  0.0000  0.0000
 3972WWW      C 3972   9.120   5.670  20.593  0.0000  0.0000  0.0000
 3973WWW      C 3973   9.120   6.162  20.593  0.0000  0.0000  0.0000
 3974WWW      C 3974   9.120   6.655  20.593  0.0000  0.0000  0.0000
 3975WWW      C 3975   9.120   7.149  20.593  0.0000  0.0000  0.0000
 3976WWW      C 3976   9.120   7.641  20.593  0.0000  0.0000  0.0000
 3977WWW      C 3977   9.120   8.134  20.593  0.0000  0.0000  0.0000
 3978WWW      C 3978   9.120   8.627  20.593  0.0000  0.0000  0.0000
 3979WWW      C 3979   9.120   9.120  20.593  0.0000  0.0000  0.0000
 3980WWW      C 3980   9.120   9.614  20.593  0.0000  0.0000  0.0000
 3981WWW      C 3981   9.614   0.246  20.593  0.0000  0.0000  0.0000
 3982WWW      C 3982   9.614   0.740  20.593  0.0000  0.0000  0.0000
 3983WWW      C 3983   9.614   1.232  20.593  0.0000  0.0000  0.0000
 3984WWW      C 3984   9.614   1.726  20.593  0.0000  0.0000  0.0000
 3985WWW      C 3985   9.614   2.219  20.593  0.0000  0.0000  0.0000
 3986WWW      C 3986   9.614   2.712  20.593  0.0000  0.0000  0.0000
 3987WWW      C 3987   9.614   3.204  20.593  0.0000  0.0000  0.0000
 3988WWW      C 3988   9.614   3.697  20.593  0.0000  0.0000  0.0000
 3989WWW      C 3989   9.614   4.191  20.593  0.0000  0.0000  0.0000
 3990WWW      C 3990   9.614   4.683  20.593  0.0000  0.0000  0.0000
 3991WWW      C 3991   9.614   5.176  20.593  0.0000  0.0000  0.0000
 3992WWW      C 3992   9.614   5.670  20.593  0.0000  0.0000  0.0000
 3993WWW      C 3993   9.614   6.162  20.593  0.0000  0.0000  0.0000
 3994WWW      C 3994   9.614   6.655  20.593  0.0000  0.0000  0.0000
 3995WWW      C 3995   9.614   7.149  20.593  0.0000  0.0000  0.0000
 3996WWW      C 3996   9.614   7.641  20.593  0.0000  0.0000  0.0000
 3997WWW      C 3997   9.614   8.134  20.593  0.0000  0.0000  0.0000
 3998WWW      C 3998   9.614   8.627  20.593  0.0000  0.0000  0.0000
 3999WWW      C 3999   9.614   9.120  20.593  0.0000  0.0000  0.0000
 4000WWW      C 4000   9.614   9.614  20.593  0.0000  0.0000  0.0000
 4001WWi     Ci 4001   0.000   0.000  20.100  0.0000  0.0000  0.0000
 4002WWi     Ci 4002   0.000   0.493  20.100  0.0000  0.0000  0.0000
 4003WWi     Ci 4003   0.000   0.986  20.100  0.0000  0.0000  0.0000
 4004WWi     Ci 4004   0.000   1.479  20.100  0.0000  0.0000  0.0000
 4005WWi     Ci 4005   0.000   1.972  20.100  0.0000  0.0000  0.0000
 4006WWi     Ci 4006   0.000   2.465  20.100  0.0000  0.0000  0.0000
 4007WWi     Ci 4007   0.000   2.958  20.100  0.0000  0.0000  0.0000
 4008WWi     Ci 4008   0.000   3.451  20.100  0.0000  0.0000  0.0000
 4009WWi     Ci 4009   0.000   3.944  20.100  0.0000  0.0000  0.0000
 4010WWi     Ci 4010   0.000   4.437  20.100  0.0000  0.0000  0.0000
 4011WWi     Ci 4011   0.000   4.930  20.100  0.0000  0.0000  0.0000
 4012WWi     Ci 4012   0.000   5.423  20.100  0.0000  0.0000  0.0000
 4013WWi     Ci 4013   0.000   5.916  20.100  0.0000  0.0000  0.0000
 4014WWi     Ci 4014   0.000   6.409  20.100  0.0000  0.0000  0.0000
 4015WWi     Ci 4015   0.000   6.902  20.100  0.0000  0.0000  0.0000
 4016WWi     Ci 4016   0.000   7.395  20.100  0.0000  0.0000  0.0000
 4017WWi     Ci 4017   0.000   7.888  20.100  0.0000  0.0000  0.0000
 4018WWi     Ci 4018   0.000   8.381  20.100  0.0000  0.0000  0.0000
 4019WWi     Ci 4019   0.000   8.874  20.100  0.0000  0.0000  0.0000
 4020WWi     Ci 4020   0.000   9.367  20.100  0.0000  0.0000  0.0000
 4021WWi     Ci 4021   0.493   0.000  20.100  0.0000  0.0000  0.0000
 4022WWi     Ci 4022   0.493   0.493  20.100  0.0000  0.0000  0.0000
 4023WWi     Ci 4023   0.493   0.986  20.100  0.0000  0.0000  0.0000
 4024WWi     Ci 4024   0.493   1.479  20.100  0.0000  0.0000  0.0000
 4025WWi     Ci 4025   0.493   1.972  20.100  0.0000  0.0000  0.0000
 4026WWi     Ci 4026   0.493   2.465  20.100  0.0000  0.0000  0.0000
 4027WWi     Ci 4027   0.493   2.958  20.100  0.0000  0.0000  0.0000
 4028WWi     Ci 4028   0.493   3.451  20.100  0.0000  0.0000  0.0000
 4029WWi     Ci 4029   0.493   3.944  20.100  0.0000  0.0000  0.0000
 4030WWi     Ci 4030   0.493   4.437  20.100  0.0000  0.0000  0.0000
 4031WWi     Ci 4031   0.493   4.930  20.100  0.0000  0.0000  0.0000
 4032WWi     Ci 4032   0.493   5.423  20.100  0.0000  0.0000  0.0000
 4033WWi     Ci 4033   0.493   5.916  20.100  0.0000  0.0000  0.0000
 4034WWi     Ci 4034   0.493   6.409  20.100  0.0000  0.0000  0.0000
 4035WWi     Ci 4035   0.493   6.902  20.100  0.0000  0.0000  0.0000
 4036WWi     Ci 4036   0.493   7.395  20.100  0.0000  0.0000  0.0000
 4037WWi     Ci 4037   0.493   7.888  20.100  0.0000  0.0000  0.0000
 4038WWi     Ci 4038   0.493   8.381  20.100  0.0000  0.0000  0.0000
 4039WWi     Ci 4039   0.493   8.874  20.100  0.0000  0.0000  0.0000
 4040WWi     Ci 4040   0.493   9.367  20.100  0.0000  0.0000  0.0000
 4041WWi     Ci 4041   0.986   0.000  20.100  0.0000  0.0000  0.0000
 4042WWi     Ci 4042   0.986   0.493  20.100  0.0000  0.0000  0.0000
 4043WWi     Ci 4043   0.986   0.986  20.100  0.0000  0.0000  0.0000
 4044WWi     Ci 4044   0.986   1.479  20.100  0.0000  0.0000  0.0000
 4045WWi     Ci 4045   0.986   1.972  20.100  0.0000  0.0000  0.0000
 4046WWi     Ci 4046   0.986   2.465  20.100  0.0000  0.0000  0.0000
 4047WWi     Ci 4047   0.986   2.958  20.100  0.0000  0.0000  0.0000
 4048WWi     Ci 4048   0.986   3.451  20.100  0.0000  0.0000  0.0000
 4049WWi     Ci 4049   0.986   3.944  20.100  0.0000  0.0000  0.0000
 4050WWi     Ci 4050   0.986   4.437  20.100  0.0000  0.0000  0.0000
 4051WWi     Ci 4051   0.986   4.930  20.100  0.0000  0.0000  0.0000
 4052WWi     Ci 4052   0.986   5.423  20.100  0.0000  0.0000  0.0000
 4053WWi     Ci 4053   0.986   5.916  20.100  0.0000  0.0000  0.0000
 4054WWi     Ci 4054   0.986   6.409  20.100  0.0000  0.0000  0.0000
 4055WWi     Ci 4055   0.986   6.902  20.100  0.0000  0.0000  0.0000
 4056WWi     Ci 4056   0.986   7.395  20.100  0.0000  0.0000  0.0000
 4057WWi     Ci 4057   0.986   7.888  20.100  0.0000  0.0000  0.0000
 4058WWi     Ci 4058   0.986   8.381  20.100  0.0000  0.0000  0.0000
 4059WWi     Ci 4059   0.986   8.874  20.100  0.0000  0.0000  0.0000
 4060WWi     Ci 4060   0.986   9.367  20.100  0.0000  0.0000  0.0000
 4061WWi     Ci 4061   1.479   0.000  20.100  0.0000  0.0000  0.0000
 4062WWi     Ci 4062   1.479   0.493  20.100  0.0000  0.0000  0.0000
 4063WWi     Ci 4063   1.479   0.986  20.100  0.0000  0.0000  0.0000
 4064WWi     Ci 4064   1.479   1.479  20.100  0.0000  0.0000  0.0000
 4065WWi     Ci 4065   1.479   1.972  20.100  0.0000  0.0000  0.0000
 4066WWi     Ci 4066   1.479   2.465  20.100  0.0000  0.0000  0.0000
 4067WWi     Ci 4067   1.479   2.958  20.100  0.0000  0.0000  0.0000
 4068WWi     Ci 4068   1.479   3.451  20.100  0.0000  0.0000  0.0000
 4069WWi     Ci 4069   1.479   3.944  20.100  0.0000  0.0000  0.0000
 4070WWi     Ci 4070   1.479   4.437  20.100  0.0000  0.0000  0.0000
 4071WWi     Ci 4071   1.479   4.930  20.100  0.0000  0.0000  0.0000
 4072WWi     Ci 4072   1.479   5.423  20.100  0.0000  0.0000  0.0000
 4073WWi     Ci 4073   1.479   5.916  20.100  0.0000  0.0000  0.0000
 4074WWi     Ci 4074   1.479   6.409  20.100  0.0000  0.0000  0.0000
 4075WWi     Ci 4075   1.479   6.902  20.100  0.0000  0.0000  0.0000
 4076WWi     Ci 4076   1.479   7.395  20.100  0.0000  0.0000  0.0000
 4077WWi     Ci 4077   1.479   7.888  20.100  0.0000  0.0000  0.0000
 4078WWi     Ci 4078   1.479   8.381  20.100  0.0000  0.0000  0.0000
 4079WWi     Ci 4079   1.479   8.874  20.100  0.0000  0.0000  0.0000
 4080WWi     Ci 4080   1.479   9.367  20.100  0.0000  0.0000  0.0000
 4081WWi     Ci 4081   1.972   0.000  20.100  0.0000  0.0000  0.0000
 4082WWi     Ci 4082   1.972   0.493  20.100  0.0000  0.0000  0.0000
 4083WWi     Ci 4083   1.972   0.986  20.100  0.0000  0.0000  0.0000
 4084WWi     Ci 4084   1.972   1.479  20.100  0.0000  0.0000  0.0000
 4085WWi     Ci 4085   1.972   1.972  20.100  0.0000  0.0000  0.0000
 4086WWi     Ci 4086   1.972   2.465  20.100  0.0000  0.0000  0.0000
 4087WWi     Ci 4087   1.972   2.958  20.100  0.0000  0.0000  0.0000
 4088WWi     Ci 4088   1.972   3.451  20.100  0.0000  0.0000  0.0000
 4089WWi     Ci 4089   1.972   3.944  20.100  0.0000  0.0000  0.0000
 4090WWi     Ci 4090   1.972   4.437  20.100  0.0000  0.0000  0.0000
 4091WWi     Ci 4091   1.972   4.930  20.100  0.0000  0.0000  0.0000
 4092WWi     Ci 4092   1.972   5.423  20.100  0.0000  0.0000  0.0000
 4093WWi     Ci 4093   1.972   5.916  20.100  0.0000  0.0000  0.0000
 4094WWi     Ci 4094   1.972   6.409  20.100  0.0000  0.0000  0.0000
 4095WWi     Ci 4095   1.972   6.902  20.100  0.0000  0.0000  0.0000
 4096WWi     Ci 4096   1.972   7.395  20.100  0.0000  0.0000  0.0000
 4097WWi     Ci 4097   1.972   7.888  20.100  0.0000  0.0000  0.0000
 4098WWi     Ci 4098   1.972   8.381  20.100  0.0000  0.0000  0.0000
 4099WWi     Ci 4099   1.972   8.874  20.100  0.0000  0.0000  0.0000
 4100WWi     Ci 4100   1.972   9.367  20.100  0.0000  0.0000  0.0000
 4101WWi     Ci 4101   2.465   0.000  20.100  0.0000  0.0000  0.0000
 4102WWi     Ci 4102   2.465   0.493  20.100  0.0000  0.0000  0.0000
 4103WWi     Ci 4103   2.465   0.986  20.100  0.0000  0.0000  0.0000
 4104WWi     Ci 4104   2.465   1.479  20.100  0.0000  0.0000  0.0000
 4105WWi     Ci 4105   2.465   1.972  20.100  0.0000  0.0000  0.0000
 4106WWi     Ci 4106   2.465   2.465  20.100  0.0000  0.0000  0.0000
 4107WWi     Ci 4107   2.465   2.958  20.100  0.0000  0.0000  0.0000
 4108WWi     Ci 4108   2.465   3.451  20.100  0.0000  0.0000  0.0000
 4109WWi     Ci 4109   2.465   3.944  20.100  0.0000  0.0000  0.0000
 4110WWi     Ci 4110   2.465   4.437  20.100  0.0000  0.0000  0.0000
 4111WWi     Ci 4111   2.465   4.930  20.100  0.0000  0.0000  0.0000
 4112WWi     Ci 4112   2.465   5.423  20.100  0.0000  0.0000  0.0000
 4113WWi     Ci 4113   2.465   5.916  20.100  0.0000  0.0000  0.0000
 4114WWi     Ci 4114   2.465   6.409  20.100  0.0000  0.0000  0.0000
 4115WWi     Ci 4115   2.465   6.902  20.100  0.0000  0.0000  0.0000
 4116WWi     Ci 4116   2.465   7.395  20.100  0.0000  0.0000  0.0000
 4117WWi     Ci 4117   2.465   7.888  20.100  0.0000  0.0000  0.0000
 4118WWi     Ci 4118   2.465   8.381  20.100  0.0000  0.0000  0.0000
 4119WWi     Ci 4119   2.465   8.874  20.100  0.0000  0.0000  0.0000
 4120WWi     Ci 4120   2.465   9.367  20.100  0.0000  0.0000  0.0000
 4121WWi     Ci 4121   2.958   0.000  20.100  0.0000  0.0000  0.0000
 4122WWi     Ci 4122   2.958   0.493  20.100  0.0000  0.0000  0.0000
 4123WWi     Ci 4123   2.958   0.986  20.100  0.0000  0.0000  0.0000
 4124WWi     Ci 4124   2.958   1.479  20.100  0.0000  0.0000  0.0000
 4125WWi     Ci 4125   2.958   1.972  20.100  0.0000  0.0000  0.0000
 4126WWi     Ci 4126   2.958   2.465  20.100  0.0000  0.0000  0.0000
 4127WWi     Ci 4127   2.958   2.958  20.100  0.0000  0.0000  0.0000
 4128WWi     Ci 4128   2.958   3.451  20.100  0.0000  0.0000  0.0000
 4129WWi     Ci 4129   2.958   3.944  20.100  0.0000  0.0000  0.0000
 4130WWi     Ci 4130   2.958   4.437  20.100  0.0000  0.0000  0.0000
 4131WWi     Ci 4131   2.958   4.930  20.100  0.0000  0.0000  0.0000
 4132WWi     Ci 4132   2.958   5.423  20.100  0.0000  0.0000  0.0000
 4133WWi     Ci 4133   2.958   5.916  20.100  0.0000  0.0000  0.0000
 4134WWi     Ci 4134   2.958   6.409  20.100  0.0000  0.0000  0.0000
 4135WWi     Ci 4135   2.958   6.902  20.100  0.0000  0.0000  0.0000
 4136WWi     Ci 4136   2.958   7.395  20.100  0.0000  0.0000  0.0000
 4137WWi     Ci 4137   2.958   7.888  20.100  0.0000  0.0000  0.0000
 4138WWi     Ci 4138   2.958   8.381  20.100  0.0000  0.0000  0.0000
 4139WWi     Ci 4139   2.958   8.874  20.100  0.0000  0.0000  0.0000
 4140WWi     Ci 4140   2.958   9.367  20.100  0.0000  0.0000  0.0000
 4141WWi     Ci 4141   3.451   0.000  20.100  0.0000  0.0000  0.0000
 4142WWi     Ci 4142   3.451   0.493  20.100  0.0000  0.0000  0.0000
 4143WWi     Ci 4143   3.451   0.986  20.100  0.0000  0.0000  0.0000
 4144WWi     Ci 4144   3.451   1.479  20.100  0.0000  0.0000  0.0000
 4145WWi     Ci 4145   3.451   1.972  20.100  0.0000  0.0000  0.0000
 4146WWi     Ci 4146   3.451   2.465  20.100  0.0000  0.0000  0.0000
 4147WWi     Ci 4147   3.451   2.958  20.100  0.0000  0.0000  0.0000
 4148WWi     Ci 4148   3.451   3.451  20.100  0.0000  0.0000  0.0000
 4149WWi     Ci 4149   3.451   3.944  20.100  0.0000  0.0000  0.0000
 4150WWi     Ci 4150   3.451   4.437  20.100  0.0000  0.0000  0.0000
 4151WWi     Ci 4151   3.451   4.930  20.100  0.0000  0.0000  0.0000
 4152WWi     Ci 4152   3.451   5.423  20.100  0.0000  0.0000  0.0000
 4153WWi     Ci 4153   3.451   5.916  20.100  0.0000  0.0000  0.0000
 4154WWi     Ci 4154   3.451   6.409  20.100  0.0000  0.0000  0.0000
 4155WWi     Ci 4155   3.451   6.902  20.100  0.0000  0.0000  0.0000
 4156WWi     Ci 4156   3.451   7.395  20.100  0.0000  0.0000  0.0000
 4157WWi     Ci 4157   3.451   7.888  20.100  0.0000  0.0000  0.0000
 4158WWi     Ci 4158   3.451   8.381  20.100  0.0000  0.0000  0.0000
 4159WWi     Ci 4159   3.451   8.874  20.100  0.0000  0.0000  0.0000
 4160WWi     Ci 4160   3.451   9.367  20.100  0.0000  0.0000  0.0000
 4161WWi     Ci 4161   3.944   0.000  20.100  0.0000  0.0000  0.0000
 4162WWi     Ci 4162   3.944   0.493  20.100  0.0000  0.0000  0.0000
 4163WWi     Ci 4163   3.944   0.986  20.100  0.0000  0.0000  0.0000
 4164WWi     Ci 4164   3.944   1.479  20.100  0.0000  0.0000  0.0000
 4165WWi     Ci 4165   3.944   1.972  20.100  0.0000  0.0000  0.0000
 4166WWi     Ci 4166   3.944   2.465  20.100  0.0000  0.0000  0.0000
 4167WWi     Ci 4167   3.944   2.958  20.100  0.0000  0.0000  0.0000
 4168WWi     Ci 4168   3.944   3.451  20.100  0.0000  0.0000  0.0000
 4169WWi     Ci 4169   3.944   3.944  20.100  0.0000  0.0000  0.0000
 4170WWi     Ci 4170   3.944   4.437  20.100  0.0000  0.0000  0.0000
 4171WWi     Ci 4171   3.944   4.930  20.100  0.0000  0.0000  0.0000
 4172WWi     Ci 4172   3.944   5.423  20.100  0.0000  0.0000  0.0000
 4173WWi     Ci 4173   3.944   5.916  20.100  0.0000  0.0000  0.0000
 4174WWi     Ci 4174   3.944   6.409  20.100  0.0000  0.0000  0.0000
 4175WWi     Ci 4175   3.944   6.902  20.100  0.0000  0.0000  0.0000
 4176WWi     Ci 4176   3.944   7.395  20.100  0.0000  0.0000  0.0000
 4177WWi     Ci 4177   3.944   7.888  20.100  0.0000  0.0000  0.0000
 4178WWi     Ci 4178   3.944   8.381  20.100  0.0000  0.0000  0.0000
 4179WWi     Ci 4179   3.944   8.874  20.100  0.0000  0.0000  0.0000
 4180WWi     Ci 4180   3.944   9.367  20.100  0.0000  0.0000  0.0000
 4181WWi     Ci 4181   4.437   0.000  20.100  0.0000  0.0000  0.0000
 4182WWi     Ci 4182   4.437   0.493  20.100  0.0000  0.0000  0.0000
 4183WWi     Ci 4183   4.437   0.986  20.100  0.0000  0.0000  0.0000
 4184WWi     Ci 4184   4.437   1.479  20.100  0.0000  0.0000  0.0000
 4185WWi     Ci 4185   4.437   1.972  20.100  0.0000  0.0000  0.0000
 4186WWi     Ci 4186   4.437   2.465  20.100  0.0000  0.0000  0.0000
 4187WWi     Ci 4187   4.437   2.958  20.100  0.0000  0.0000  0.0000
 4188WWi     Ci 4188   4.437   3.451  20.100  0.0000  0.0000  0.0000
 4189WWi     Ci 4189   4.437   3.944  20.100  0.0000  0.0000  0.0000
 4190WWi     Ci 4190   4.437   4.437  20.100  0.0000  0.0000  0.0000
 4191WWi     Ci 4191   4.437   4.930  20.100  0.0000  0.0000  0.0000
 4192WWi     Ci 4192   4.437   5.423  20.100  0.0000  0.0000  0.0000
 4193WWi     Ci 4193   4.437   5.916  20.100  0.0000  0.0000  0.0000
 4194WWi     Ci 4194   4.437   6.409  20.100  0.0000  0.0000  0.0000
 4195WWi     Ci 4195   4.437   6.902  20.100  0.0000  0.0000  0.0000
 4196WWi     Ci 4196   4.437   7.395  20.100  0.0000  0.0000  0.0000
 4197WWi     Ci 4197   4.437   7.888  20.100  0.0000  0.0000  0.0000
 4198WWi     Ci 4198   4.437   8.381  20.100  0.0000  0.0000  0.0000
 4199WWi     Ci 4199   4.437   8.874  20.100  0.0000  0.0000  0.0000
 4200WWi     Ci 4200   4.437   9.367  20.100  0.0000  0.0000  0.0000
 4201WWi     Ci 4201   4.930   0.000  20.100  0.0000  0.0000  0.0000
 4202WWi     Ci 4202   4.930   0.493  20.100  0.0000  0.0000  0.0000
 4203WWi     Ci 4203   4.930   0.986  20.100  0.0000  0.0000  0.0000
 4204WWi     Ci 4204   4.930   1.479  20.100  0.0000  0.0000  0.0000
 4205WWi     Ci 4205   4.930   1.972  20.100  0.0000  0.0000  0.0000
 4206WWi     Ci 4206   4.930   2.465  20.100  0.0000  0.0000  0.0000
 4207WWi     Ci 4207   4.930   2.958  20.100  0.0000  0.0000  0.0000
 4208WWi     Ci 4208   4.930   3.451  20.100  0.0000  0.0000  0.0000
 4209WWi     Ci 4209   4.930   3.944  20.100  0.0000  0.0000  0.0000
 4210WWi     Ci 4210   4.930   4.437  20.100  0.0000  0.0000  0.0000
 4211WWi     Ci 4211   4.930   4.930  20.100  0.0000  0.0000  0.0000
 4212WWi     Ci 4212   4.930   5.423  20.100  0.0000  0.0000  0.0000
 4213WWi     Ci 4213   4.930   5.916  20.100  0.0000  0.0000  0.0000
 4214WWi     Ci 4214   4.930   6.409  20.100  0.0000  0.0000  0.0000
 4215WWi     Ci 4215   4.930   6.902  20.100  0.0000  0.0000  0.0000
 4216WWi     Ci 4216   4.930   7.395  20.100  0.0000  0.0000  0.0000
 4217WWi     Ci 4217   4.930   7.888  20.100  0.0000  0.0000  0.0000
 4218WWi     Ci 4218   4.930   8.381  20.100  0.0000  0.0000  0.0000
 4219WWi     Ci 4219   4.930   8.874  20.100  0.0000  0.0000  0.0000
 4220WWi     Ci 4220   4.930   9.367  20.100  0.0000  0.0000  0.0000
 4221WWi     Ci 4221   5.423   0.000  20.100  0.0000  0.0000  0.0000
 4222WWi     Ci 4222   5.423   0.493  20.100  0.0000  0.0000  0.0000
 4223WWi     Ci 4223   5.423   0.986  20.100  0.0000  0.0000  0.0000
 4224WWi     Ci 4224   5.423   1.479  20.100  0.0000  0.0000  0.0000
 4225WWi     Ci 4225   5.423   1.972  20.100  0.0000  0.0000  0.0000
 4226WWi     Ci 4226   5.423   2.465  20.100  0.0000  0.0000  0.0000
 4227WWi     Ci 4227   5.423   2.958  20.100  0.0000  0.0000  0.0000
 4228WWi     Ci 4228   5.423   3.451  20.100  0.0000  0.0000  0.0000
 4229WWi     Ci 4229   5.423   3.944  20.100  0.0000  0.0000  0.0000
 4230WWi     Ci 4230   5.423   4.437  20.100  0.0000  0.0000  0.0000
 4231WWi     Ci 4231   5.423   4.930  20.100  0.0000  0.0000  0.0000
 4232WWi     Ci 4232   5.423   5.423  20.100  0.0000  0.0000  0.0000
 4233WWi     Ci 4233   5.423   5.916  20.100  0.0000  0.0000  0.0000
 4234WWi     Ci 4234   5.423   6.409  20.100  0.0000  0.0000  0.0000
 4235WWi     Ci 4235   5.423   6.902  20.100  0.0000  0.0000  0.0000
 4236WWi     Ci 4236   5.423   7.395  20.100  0.0000  0.0000  0.0000
 4237WWi     Ci 4237   5.423   7.888  20.100  0.0000  0.0000  0.0000
 4238WWi     Ci 4238   5.423   8.381  20.100  0.0000  0.0000  0.0000
 4239WWi     Ci 4239   5.423   8.874  20.100  0.0000  0.0000  0.0000
 4240WWi     Ci 4240   5.423   9.367  20.100  0.0000  0.0000  0.0000
 4241WWi     Ci 4241   5.916   0.000  20.100  0.0000  0.0000  0.0000
 4242WWi     Ci 4242   5.916   0.493  20.100  0.0000  0.0000  0.0000
 4243WWi     Ci 4243   5.916   0.986  20.100  0.0000  0.0000  0.0000
 4244WWi     Ci 4244   5.916   1.479  20.100  0.0000  0.0000  0.0000
 4245WWi     Ci 4245   5.916   1.972  20.100  0.0000  0.0000  0.0000
 4246WWi     Ci 4246   5.916   2.465  20.100  0.0000  0.0000  0.0000
 4247WWi     Ci 4247   5.916   2.958  20.100  0.0000  0.0000  0.0000
 4248WWi     Ci 4248   5.916   3.451  20.100  0.0000  0.0000  0.0000
 4249WWi     Ci 4249   5.916   3.944  20.100  0.0000  0.0000  0.0000
 4250WWi     Ci 4250   5.916   4.437  20.100  0.0000  0.0000  0.0000
 4251WWi     Ci 4251   5.916   4.930  20.100  0.0000  0.0000  0.0000
 4252WWi     Ci 4252   5.916   5.423  20.100  0.0000  0.0000  0.0000
 4253WWi     Ci 4253   5.916   5.916  20.100  0.0000  0.0000  0.0000
 4254WWi     Ci 4254   5.916   6.409  20.100  0.0000  0.0000  0.0000
 4255WWi     Ci 4255   5.916   6.902  20.100  0.0000  0.0000  0.0000
 4256WWi     Ci 4256   5.916   7.395  20.100  0.0000  0.0000  0.0000
 4257WWi     Ci 4257   5.916   7.888  20.100  0.0000  0.0000  0.0000
 4258WWi     Ci 4258   5.916   8.381  20.100  0.0000  0.0000  0.0000
 4259WWi     Ci 4259   5.916   8.874  20.100  0.0000  0.0000  0.0000
 4260WWi     Ci 4260   5.916   9.367  20.100  0.0000  0.0000  0.0000
 4261WWi     Ci 4261   6.409   0.000  20.100  0.0000  0.0000  0.0000
 4262WWi     Ci 4262   6.409   0.493  20.100  0.0000  0.0000  0.0000
 4263WWi     Ci 4263   6.409   0.986  20.100  0.0000  0.0000  0.0000
 4264WWi     Ci 4264   6.409   1.479  20.100  0.0000  0.0000  0.0000
 4265WWi     Ci 4265   6.409   1.972  20.100  0.0000  0.0000  0.0000
 4266WWi     Ci 4266   6.409   2.465  20.100  0.0000  0.0000  0.0000
 4267WWi     Ci 4267   6.409   2.958  20.100  0.0000  0.0000  0.0000
 4268WWi     Ci 4268   6.409   3.451  20.100  0.0000  0.0000  0.0000
 4269WWi     Ci 4269   6.409   3.944  20.100  0.0000  0.0000  0.0000
 4270WWi     Ci 4270   6.409   4.437  20.100  0.0000  0.0000  0.0000
 4271WWi     Ci 4271   6.409   4.930  20.100  0.0000  0.0000  0.0000
 4272WWi     Ci 4272   6.409   5.423  20.100  0.0000  0.0000  0.0000
 4273WWi     Ci 4273   6.409   5.916  20.100  0.0000  0.0000  0.0000
 4274WWi     Ci 4274   6.409   6.409  20.100  0.0000  0.0000  0.0000
 4275WWi     Ci 4275   6.409   6.902  20.100  0.0000  0.0000  0.0000
 4276WWi     Ci 4276   6.409   7.395  20.100  0.0000  0.0000  0.0000
 4277WWi     Ci 4277   6.409   7.888  20.100  0.0000  0.0000  0.0000
 4278WWi     Ci 4278   6.409   8.381  20.100  0.0000  0.0000  0.0000
 4279WWi     Ci 4279   6.409   8.874  20.100  0.0000  0.0000  0.0000
 4280WWi     Ci 4280   6.409   9.367  20.100  0.0000  0.0000  0.0000
 4281WWi     Ci 4281   6.902   0.000  20.100  0.0000  0.0000  0.0000
 4282WWi     Ci 4282   6.902   0.493  20.100  0.0000  0.0000  0.0000
 4283WWi     Ci 4283   6.902   0.986  20.100  0.0000  0.0000  0.0000
 4284WWi     Ci 4284   6.902   1.479  20.100  0.0000  0.0000  0.0000
 4285WWi     Ci 4285   6.902   1.972  20.100  0.0000  0.0000  0.0000
 4286WWi     Ci 4286   6.902   2.465  20.100  0.0000  0.0000  0.0000
 4287WWi     Ci 4287   6.902   2.958  20.100  0.0000  0.0000  0.0000
 4288WWi     Ci 4288   6.902   3.451  20.100  0.0000  0.0000  0.0000
 4289WWi     Ci 4289   6.902   3.944  20.100  0.0000  0.0000  0.0000
 4290WWi     Ci 4290   6.902   4.437  20.100  0.0000  0.0000  0.0000
 4291WWi     Ci 4291   6.902   4.930  20.100  0.0000  0.0000  0.0000
 4292WWi     Ci 4292   6.902   5.423  20.100  0.0000  0.0000  0.0000
 4293WWi     Ci 4293   6.902   5.916  20.100  0.0000  0.0000  0.0000
 4294WWi     Ci 4294   6.902   6.409  20.100  0.0000  0.0000  0.0000
 4295WWi     Ci 4295   6.902   6.902  20.100  0.0000  0.0000  0.0000
 4296WWi     Ci 4296   6.902   7.395  20.100  0.0000  0.0000  0.0000
 4297WWi     Ci 4297   6.902   7.888  20.100  0.0000  0.0000  0.0000
 4298WWi     Ci 4298   6.902   8.381  20.100  0.0000  0.0000  0.0000
 4299WWi     Ci 4299   6.902   8.874  20.100  0.0000  0.0000  0.0000
 4300WWi     Ci 4300   6.902   9.367  20.100  0.0000  0.0000  0.0000
 4301WWi     Ci 4301   7.395   0.000  20.100  0.0000  0.0000  0.0000
 4302WWi     Ci 4302   7.395   0.493  20.100  0.0000  0.0000  0.0000
 4303WWi     Ci 4303   7.395   0.986  20.100  0.0000  0.0000  0.0000
 4304WWi     Ci 4304   7.395   1.479  20.100  0.0000  0.0000  0.0000
 4305WWi     Ci 4305   7.395   1.972  20.100  0.0000  0.0000  0.0000
 4306WWi     Ci 4306   7.395   2.465  20.100  0.0000  0.0000  0.0000
 4307WWi     Ci 4307   7.395   2.958  20.100  0.0000  0.0000  0.0000
 4308WWi     Ci 4308   7.395   3.451  20.100  0.0000  0.0000  0.0000
 4309WWi     Ci 4309   7.395   3.944  20.100  0.0000  0.0000  0.0000
 4310WWi     Ci 4310   7.395   4.437  20.100  0.0000  0.0000  0.0000
 4311WWi     Ci 4311   7.395   4.930  20.100  0.0000  0.0000  0.0000
 4312WWi     Ci 4312   7.395   5.423  20.100  0.0000  0.0000  0.0000
 4313WWi     Ci 4313   7.395   5.916  20.100  0.0000  0.0000  0.0000
 4314WWi     Ci 4314   7.395   6.409  20.100  0.0000  0.0000  0.0000
 4315WWi     Ci 4315   7.395   6.902  20.100  0.0000  0.0000  0.0000
 4316WWi     Ci 4316   7.395   7.395  20.100  0.0000  0.0000  0.0000
 4317WWi     Ci 4317   7.395   7.888  20.100  0.0000  0.0000  0.0000
 4318WWi     Ci 4318   7.395   8.381  20.100  0.0000  0.0000  0.0000
 4319WWi     Ci 4319   7.395   8.874  20.100  0.0000  0.0000  0.0000
 4320WWi     Ci 4320   7.395   9.367  20.100  0.0000  0.0000  0.0000
 4321WWi     Ci 4321   7.888   0.000  20.100  0.0000  0.0000  0.0000
 4322WWi     Ci 4322   7.888   0.493  20.100  0.0000  0.0000  0.0000
 4323WWi     Ci 4323   7.888   0.986  20.100  0.0000  0.0000  0.0000
 4324WWi     Ci 4324   7.888   1.479  20.100  0.0000  0.0000  0.0000
 4325WWi     Ci 4325   7.888   1.972  20.100  0.0000  0.0000  0.0000
 4326WWi     Ci 4326   7.888   2.465  20.100  0.0000  0.0000  0.0000
 4327WWi     Ci 4327   7.888   2.958  20.100  0.0000  0.0000  0.0000
 4328WWi     Ci 4328   7.888   3.451  20.100  0.0000  0.0000  0.0000
 4329WWi     Ci 4329   7.888   3.944  20.100  0.0000  0.0000  0.0000
 4330WWi     Ci 4330   7.888   4.437  20.100  0.0000  0.0000  0.0000
 4331WWi     Ci 4331   7.888   4.930  20.100  0.0000  0.0000  0.0000
 4332WWi     Ci 4332   7.888   5.423  20.100  0.0000  0.0000  0.0000
 4333WWi     Ci 4333   7.888   5.916  20.100  0.0000  0.0000  0.0000
 4334WWi     Ci 4334   7.888   6.409  20.100  0.0000  0.0000  0.0000
 4335WWi     Ci 4335   7.888   6.902  20.100  0.0000  0.0000  0.0000
 4336WWi     Ci 4336   7.888   7.395  20.100  0.0000  0.0000  0.0000
 4337WWi     Ci 4337   7.888   7.888  20.100  0.0000  0.0000  0.0000
 4338WWi     Ci 4338   7.888   8.381  20.100  0.0000  0.0000  0.0000
 4339WWi     Ci 4339   7.888   8.874  20.100  0.0000  0.0000  0.0000
 4340WWi     Ci 4340   7.888   9.367  20.100  0.0000  0.0000  0.0000
 4341WWi     Ci 4341   8.381   0.000  20.100  0.0000  0.0000  0.0000
 4342WWi     Ci 4342   8.381   0.493  20.100  0.0000  0.0000  0.0000
 4343WWi     Ci 4343   8.381   0.986  20.100  0.0000  0.0000  0.0000
 4344WWi     Ci 4344   8.381   1.479  20.100  0.0000  0.0000  0.0000
 4345WWi     Ci 4345   8.381   1.972  20.100  0.0000  0.0000  0.0000
 4346WWi     Ci 4346   8.381   2.465  20.100  0.0000  0.0000  0.0000
 4347WWi     Ci 4347   8.381   2.958  20.100  0.0000  0.0000  0.0000
 4348WWi     Ci 4348   8.381   3.451  20.100  0.0000  0.0000  0.0000
 4349WWi     Ci 4349   8.381   3.944  20.100  0.0000  0.0000  0.0000
 4350WWi     Ci 4350   8.381   4.437  20.100  0.0000  0.0000  0.0000
 4351WWi     Ci 4351   8.381   4.930  20.100  0.0000  0.0000  0.0000
 4352WWi     Ci 4352   8.381   5.423  20.100  0.0000  0.0000  0.0000
 4353WWi     Ci 4353   8.381   5.916  20.100  0.0000  0.0000  0.0000
 4354WWi     Ci 4354   8.381   6.409  20.100  0.0000  0.0000  0.0000
 4355WWi     Ci 4355   8.381   6.902  20.100  0.0000  0.0000  0.0000
 4356WWi     Ci 4356   8.381   7.395  20.100  0.0000  0.0000  0.0000
 4357WWi     Ci 4357   8.381   7.888  20.100  0.0000  0.0000  0.0000
 4358WWi     Ci 4358   8.381   8.381  20.100  0.0000  0.0000  0.0000
 4359WWi     Ci 4359   8.381   8.874  20.100  0.0000  0.0000  0.0000
 4360WWi     Ci 4360   8.381   9.367  20.100  0.0000  0.0000  0.0000
 4361WWi     Ci 4361   8.874   0.000  20.100  0.0000  0.0000  0.0000
 4362WWi     Ci 4362   8.874   0.493  20.100  0.0000  0.0000  0.0000
 4363WWi     Ci 4363   8.874   0.986  20.100  0.0000  0.0000  0.0000
 4364WWi     Ci 4364   8.874   1.479  20.100  0.0000  0.0000  0.0000
 4365WWi     Ci 4365   8.874   1.972  20.100  0.0000  0.0000  0.0000
 4366WWi     Ci 4366   8.874   2.465  20.100  0.0000  0.0000  0.0000
 4367WWi     Ci 4367   8.874   2.958  20.100  0.0000  0.0000  0.0000
 4368WWi     Ci 4368   8.874   3.451  20.100  0.0000  0.0000  0.0000
 4369WWi     Ci 4369   8.874   3.944  20.100  0.0000  0.0000  0.0000
 4370WWi     Ci 4370   8.874   4.437  20.100  0.0000  0.0000  0.0000
 4371WWi     Ci 4371   8.874   4.930  20.100  0.0000  0.0000  0.0000
 4372WWi     Ci 4372   8.874   5.423  20.100  0.0000  0.0000  0.0000
 4373WWi     Ci 4373   8.874   5.916  20.100  0.0000  0.0000  0.0000
 4374WWi     Ci 4374   8.874   6.409  20.100  0.0000  0.0000  0.0000
 4375WWi     Ci 4375   8.874   6.902  20.100  0.0000  0.0000  0.0000
 4376WWi     Ci 4376   8.874   7.395  20.100  0.0000  0.0000  0.0000
 4377WWi     Ci 4377   8.874   7.888  20.100  0.0000  0.0000  0.0000
 4378WWi     Ci 4378   8.874   8.381  20.100  0.0000  0.0000  0.0000
 4379WWi     Ci 4379   8.874   8.874  20.100  0.0000  0.0000  0.0000
 4380WWi     Ci 4380   8.874   9.367  20.100  0.0000  0.0000  0.0000
 4381WWi     Ci 4381   9.367   0.000  20.100  0.0000  0.0000  0.0000
 4382WWi     Ci 4382   9.367   0.493  20.100  0.0000  0.0000  0.0000
 4383WWi     Ci 4383   9.367   0.986  20.100  0.0000  0.0000  0.0000
 4384WWi     Ci 4384   9.367   1.479  20.100  0.0000  0.0000  0.0000
 4385WWi     Ci 4385   9.367   1.972  20.100  0.0000  0.0000  0.0000
 4386WWi     Ci 4386   9.367   2.465  20.100  0.0000  0.0000  0.0000
 4387WWi     Ci 4387   9.367   2.958  20.100  0.0000  0.0000  0.0000
 4388WWi     Ci 4388   9.367   3.451  20.100  0.0000  0.0000  0.0000
 4389WWi     Ci 4389   9.367   3.944  20.100  0.0000  0.0000  0.0000
 4390WWi     Ci 4390   9.367   4.437  20.100  0.0000  0.0000  0.0000
 4391WWi     Ci 4391   9.367   4.930  20.100  0.0000  0.0000  0.0000
 4392WWi     Ci 4392   9.367   5.423  20.100  0.0000  0.0000  0.0000
 4393WWi     Ci 4393   9.367   5.916  20.100  0.0000  0.0000  0.0000
 4394WWi     Ci 4394   9.367   6.409  20.100  0.0000  0.0000  0.0000
 4395WWi     Ci 4395   9.367   6.902  20.100  0.0000  0.0000  0.0000
 4396WWi     Ci 4396   9.367   7.395  20.100  0.0000  0.0000  0.0000
 4397WWi     Ci 4397   9.367   7.888  20.100  0.0000  0.0000  0.0000
 4398WWi     Ci 4398   9.367   8.381  20.100  0.0000  0.0000  0.0000
 4399WWi     Ci 4399   9.367   8.874  20.100  0.0000  0.0000  0.0000
 4400WWi     Ci 4400   9.367   9.367  20.100  0.0000  0.0000  0.0000
 4401WWi     Ci 4401   0.246   0.246  20.100  0.0000  0.0000  0.0000
 4402WWi     Ci 4402   0.246   0.740  20.100  0.0000  0.0000  0.0000
 4403WWi     Ci 4403   0.246   1.232  20.100  0.0000  0.0000  0.0000
 4404WWi     Ci 4404   0.246   1.726  20.100  0.0000  0.0000  0.0000
 4405WWi     Ci 4405   0.246   2.219  20.100  0.0000  0.0000  0.0000
 4406WWi     Ci 4406   0.246   2.712  20.100  0.0000  0.0000  0.0000
 4407WWi     Ci 4407   0.246   3.204  20.100  0.0000  0.0000  0.0000
 4408WWi     Ci 4408   0.246   3.697  20.100  0.0000  0.0000  0.0000
 4409WWi     Ci 4409   0.246   4.191  20.100  0.0000  0.0000  0.0000
 4410WWi     Ci 4410   0.246   4.683  20.100  0.0000  0.0000  0.0000
 4411WWi     Ci 4411   0.246   5.176  20.100  0.0000  0.0000  0.0000
 4412WWi     Ci 4412   0.246   5.670  20.100  0.0000  0.0000  0.0000
 4413WWi     Ci 4413   0.246   6.162  20.100  0.0000  0.0000  0.0000
 4414WWi     Ci 4414   0.246   6.655  20.100  0.0000  0.0000  0.0000
 4415WWi     Ci 4415   0.246   7.149  20.100  0.0000  0.0000  0.0000
 4416WWi     Ci 4416   0.246   7.641  20.100  0.0000  0.0000  0.0000
 4417WWi     Ci 4417   0.246   8.134  20.100  0.0000  0.0000  0.0000
 4418WWi     Ci 4418   0.246   8.627  20.100  0.0000  0.0000  0.0000
 4419WWi     Ci 4419   0.246   9.120  20.100  0.0000  0.0000  0.0000
 4420WWi     Ci 4420   0.246   9.614  20.100  0.0000  0.0000  0.0000
 4421WWi     Ci 4421   0.740   0.246  20.100  0.0000  0.0000  0.0000
 4422WWi     Ci 4422   0.740   0.740  20.100  0.0000  0.0000  0.0000
 4423WWi     Ci 4423   0.740   1.232  20.100  0.0000  0.0000  0.0000
 4424WWi     Ci 4424   0.740   1.726  20.100  0.0000  0.0000  0.0000
 4425WWi     Ci 4425   0.740   2.219  20.100  0.0000  0.0000  0.0000
 4426WWi     Ci 4426   0.740   2.712  20.100  0.0000  0.0000  0.0000
 4427WWi     Ci 4427   0.740   3.204  20.100  0.0000  0.0000  0.0000
 4428WWi     Ci 4428   0.740   3.697  20.100  0.0000  0.0000  0.0000
 4429WWi     Ci 4429   0.740   4.191  20.100  0.0000  0.0000  0.0000
 4430WWi     Ci 4430   0.740   4.683  20.100  0.0000  0.0000  0.0000
 4431WWi     Ci 4431   0.740   5.176  20.100  0.0000  0.0000  0.0000
 4432WWi     Ci 4432   0.740   5.670  20.100  0.0000  0.0000  0.0000
 4433WWi     Ci 4433   0.740   6.162  20.100  0.0000  0.0000  0.0000
 4434WWi     Ci 4434   0.740   6.655  20.100  0.0000  0.0000  0.0000
 4435WWi     Ci 4435   0.740   7.149  20.100  0.0000  0.0000  0.0000
 4436WWi     Ci 4436   0.740   7.641  20.100  0.0000  0.0000  0.0000
 4437WWi     Ci 4437   0.740   8.134  20.100  0.0000  0.0000  0.0000
 4438WWi     Ci 4438   0.740   8.627  20.100  0.0000  0.0000  0.0000
 4439WWi     Ci 4439   0.740   9.120  20.100  0.0000  0.0000  0.0000
 4440WWi     Ci 4440   0.740   9.614  20.100  0.0000  0.0000  0.0000
 4441WWi     Ci 4441   1.232   0.246  20.100  0.0000  0.0000  0.0000
 4442WWi     Ci 4442   1.232   0.740  20.100  0.0000  0.0000  0.0000
 4443WWi     Ci 4443   1.232   1.232  20.100  0.0000  0.0000  0.0000
 4444WWi     Ci 4444   1.232   1.726  20.100  0.0000  0.0000  0.0000
 4445WWi     Ci 4445   1.232   2.219  20.100  0.0000  0.0000  0.0000
 4446WWi     Ci 4446   1.232   2.712  20.100  0.0000  0.0000  0.0000
 4447WWi     Ci 4447   1.232   3.204  20.100  0.0000  0.0000  0.0000
 4448WWi     Ci 4448   1.232   3.697  20.100  0.0000  0.0000  0.0000
 4449WWi     Ci 4449   1.232   4.191  20.100  0.0000  0.0000  0.0000
 4450WWi     Ci 4450   1.232   4.683  20.100  0.0000  0.0000  0.0000
 4451WWi     Ci 4451   1.232   5.176  20.100  0.0000  0.0000  0.0000
 4452WWi     Ci 4452   1.232   5.670  20.100  0.0000  0.0000  0.0000
 4453WWi     Ci 4453   1.232   6.162  20.100  0.0000  0.0000  0.0000
 4454WWi     Ci 4454   1.232   6.655  20.100  0.0000  0.0000  0.0000
 4455WWi     Ci 4455   1.232   7.149  20.100  0.0000  0.0000  0.0000
 4456WWi     Ci 4456   1.232   7.641  20.100  0.0000  0.0000  0.0000
 4457WWi     Ci 4457   1.232   8.134  20.100  0.0000  0.0000  0.0000
 4458WWi     Ci 4458   1.232   8.627  20.100  0.0000  0.0000  0.0000
 4459WWi     Ci 4459   1.232   9.120  20.100  0.0000  0.0000  0.0000
 4460WWi     Ci 4460   1.232   9.614  20.100  0.0000  0.0000  0.0000
 4461WWi     Ci 4461   1.726   0.246  20.100  0.0000  0.0000  0.0000
 4462WWi     Ci 4462   1.726   0.740  20.100  0.0000  0.0000  0.0000
 4463WWi     Ci 4463   1.726   1.232  20.100  0.0000  0.0000  0.0000
 4464WWi     Ci 4464   1.726   1.726  20.100  0.0000  0.0000  0.0000
 4465WWi     Ci 4465   1.726   2.219  20.100  0.0000  0.0000  0.0000
 4466WWi     Ci 4466   1.726   2.712  20.100  0.0000  0.0000  0.0000
 4467WWi     Ci 4467   1.726   3.204  20.100  0.0000  0.0000  0.0000
 4468WWi     Ci 4468   1.726   3.697  20.100  0.0000  0.0000  0.0000
 4469WWi     Ci 4469   1.726   4.191  20.100  0.0000  0.0000  0.0000
 4470WWi     Ci 4470   1.726   4.683  20.100  0.0000  0.0000  0.0000
 4471WWi     Ci 4471   1.726   5.176  20.100  0.0000  0.0000  0.0000
 4472WWi     Ci 4472   1.726   5.670  20.100  0.0000  0.0000  0.0000
 4473WWi     Ci 4473   1.726   6.162  20.100  0.0000  0.0000  0.0000
 4474WWi     Ci 4474   1.726   6.655  20.100  0.0000  0.0000  0.0000
 4475WWi     Ci 4475   1.726   7.149  20.100  0.0000  0.0000  0.0000
 4476WWi     Ci 4476   1.726   7.641  20.100  0.0000  0.0000  0.0000
 4477WWi     Ci 4477   1.726   8.134  20.100  0.0000  0.0000  0.0000
 4478WWi     Ci 4478   1.726   8.627  20.100  0.0000  0.0000  0.0000
 4479WWi     Ci 4479   1.726   9.120  20.100  0.0000  0.0000  0.0000
 4480WWi     Ci 4480   1.726   9.614  20.100  0.0000  0.0000  0.0000
 4481WWi     Ci 4481   2.219   0.246  20.100  0.0000  0.0000  0.0000
 4482WWi     Ci 4482   2.219   0.740  20.100  0.0000  0.0000  0.0000
 4483WWi     Ci 4483   2.219   1.232  20.100  0.0000  0.0000  0.0000
 4484WWi     Ci 4484   2.219   1.726  20.100  0.0000  0.0000  0.0000
 4485WWi     Ci 4485   2.219   2.219  20.100  0.0000  0.0000  0.0000
 4486WWi     Ci 4486   2.219   2.712  20.100  0.0000  0.0000  0.0000
 4487WWi     Ci 4487   2.219   3.204  20.100  0.0000  0.0000  0.0000
 4488WWi     Ci 4488   2.219   3.697  20.100  0.0000  0.0000  0.0000
 4489WWi     Ci 4489   2.219   4.191  20.100  0.0000  0.0000  0.0000
 4490WWi     Ci 4490   2.219   4.683  20.100  0.0000  0.0000  0.0000
 4491WWi     Ci 4491   2.219   5.176  20.100  0.0000  0.0000  0.0000
 4492WWi     Ci 4492   2.219   5.670  20.100  0.0000  0.0000  0.0000
 4493WWi     Ci 4493   2.219   6.162  20.100  0.0000  0.0000  0.0000
 4494WWi     Ci 4494   2.219   6.655  20.100  0.0000  0.0000  0.0000
 4495WWi     Ci 4495   2.219   7.149  20.100  0.0000  0.0000  0.0000
 4496WWi     Ci 4496   2.219   7.641  20.100  0.0000  0.0000  0.0000
 4497WWi     Ci 4497   2.219   8.134  20.100  0.0000  0.0000  0.0000
 4498WWi     Ci 4498   2.219   8.627  20.100  0.0000  0.0000  0.0000
 4499WWi     Ci 4499   2.219   9.120  20.100  0.0000  0.0000  0.0000
 4500WWi     Ci 4500   2.219   9.614  20.100  0.0000  0.0000  0.0000
 4501WWi     Ci 4501   2.712   0.246  20.100  0.0000  0.0000  0.0000
 4502WWi     Ci 4502   2.712   0.740  20.100  0.0000  0.0000  0.0000
 4503WWi     Ci 4503   2.712   1.232  20.100  0.0000  0.0000  0.0000
 4504WWi     Ci 4504   2.712   1.726  20.100  0.0000  0.0000  0.0000
 4505WWi     Ci 4505   2.712   2.219  20.100  0.0000  0.0000  0.0000
 4506WWi     Ci 4506   2.712   2.712  20.100  0.0000  0.0000  0.0000
 4507WWi     Ci 4507   2.712   3.204  20.100  0.0000  0.0000  0.0000
 4508WWi     Ci 4508   2.712   3.697  20.100  0.0000  0.0000  0.0000
 4509WWi     Ci 4509   2.712   4.191  20.100  0.0000  0.0000  0.0000
 4510WWi     Ci 4510   2.712   4.683  20.100  0.0000  0.0000  0.0000
 4511WWi     Ci 4511   2.712   5.176  20.100  0.0000  0.0000  0.0000
 4512WWi     Ci 4512   2.712   5.670  20.100  0.0000  0.0000  0.0000
 4513WWi     Ci 4513   2.712   6.162  20.100  0.0000  0.0000  0.0000
 4514WWi     Ci 4514   2.712   6.655  20.100  0.0000  0.0000  0.0000
 4515WWi     Ci 4515   2.712   7.149  20.100  0.0000  0.0000  0.0000
 4516WWi     Ci 4516   2.712   7.641  20.100  0.0000  0.0000  0.0000
 4517WWi     Ci 4517   2.712   8.134  20.100  0.0000  0.0000  0.0000
 4518WWi     Ci 4518   2.712   8.627  20.100  0.0000  0.0000  0.0000
 4519WWi     Ci 4519   2.712   9.120  20.100  0.0000  0.0000  0.0000
 4520WWi     Ci 4520   2.712   9.614  20.100  0.0000  0.0000  0.0000
 4521WWi     Ci 4521   3.204   0.246  20.100  0.0000  0.0000  0.0000
 4522WWi     Ci 4522   3.204   0.740  20.100  0.0000  0.0000  0.0000
 4523WWi     Ci 4523   3.204   1.232  20.100  0.0000  0.0000  0.0000
 4524WWi     Ci 4524   3.204   1.726  20.100  0.0000  0.0000  0.0000
 4525WWi     Ci 4525   3.204   2.219  20.100  0.0000  0.0000  0.0000
 4526WWi     Ci 4526   3.204   2.712  20.100  0.0000  0.0000  0.0000
 4527WWi     Ci 4527   3.204   3.204  20.100  0.0000  0.0000  0.0000
 4528WWi     Ci 4528   3.204   3.697  20.100  0.0000  0.0000  0.0000
 4529WWi     Ci 4529   3.204   4.191  20.100  0.0000  0.0000  0.0000
 4530WWi     Ci 4530   3.204   4.683  20.100  0.0000  0.0000  0.0000
 4531WWi     Ci 4531   3.204   5.176  20.100  0.0000  0.0000  0.0000
 4532WWi     Ci 4532   3.204   5.670  20.100  0.0000  0.0000  0.0000
 4533WWi     Ci 4533   3.204   6.162  20.100  0.0000  0.0000  0.0000
 4534WWi     Ci 4534   3.204   6.655  20.100  0.0000  0.0000  0.0000
 4535WWi     Ci 4535   3.204   7.149  20.100  0.0000  0.0000  0.0000
 4536WWi     Ci 4536   3.204   7.641  20.100  0.0000  0.0000  0.0000
 4537WWi     Ci 4537   3.204   8.134  20.100  0.0000  0.0000  0.0000
 4538WWi     Ci 4538   3.204   8.627  20.100  0.0000  0.0000  0.0000
 4539WWi     Ci 4539   3.204   9.120  20.100  0.0000  0.0000  0.0000
 4540WWi     Ci 4540   3.204   9.614  20.100  0.0000  0.0000  0.0000
 4541WWi     Ci 4541   3.697   0.246  20.100  0.0000  0.0000  0.0000
 4542WWi     Ci 4542   3.697   0.740  20.100  0.0000  0.0000  0.0000
 4543WWi     Ci 4543   3.697   1.232  20.100  0.0000  0.0000  0.0000
 4544WWi     Ci 4544   3.697   1.726  20.100  0.0000  0.0000  0.0000
 4545WWi     Ci 4545   3.697   2.219  20.100  0.0000  0.0000  0.0000
 4546WWi     Ci 4546   3.697   2.712  20.100  0.0000  0.0000  0.0000
 4547WWi     Ci 4547   3.697   3.204  20.100  0.0000  0.0000  0.0000
 4548WWi     Ci 4548   3.697   3.697  20.100  0.0000  0.0000  0.0000
 4549WWi     Ci 4549   3.697   4.191  20.100  0.0000  0.0000  0.0000
 4550WWi     Ci 4550   3.697   4.683  20.100  0.0000  0.0000  0.0000
 4551WWi     Ci 4551   3.697   5.176  20.100  0.0000  0.0000  0.0000
 4552WWi     Ci 4552   3.697   5.670  20.100  0.0000  0.0000  0.0000
 4553WWi     Ci 4553   3.697   6.162  20.100  0.0000  0.0000  0.0000
 4554WWi     Ci 4554   3.697   6.655  20.100  0.0000  0.0000  0.0000
 4555WWi     Ci 4555   3.697   7.149  20.100  0.0000  0.0000  0.0000
 4556WWi     Ci 4556   3.697   7.641  20.100  0.0000  0.0000  0.0000
 4557WWi     Ci 4557   3.697   8.134  20.100  0.0000  0.0000  0.0000
 4558WWi     Ci 4558   3.697   8.627  20.100  0.0000  0.0000  0.0000
 4559WWi     Ci 4559   3.697   9.120  20.100  0.0000  0.0000  0.0000
 4560WWi     Ci 4560   3.697   9.614  20.100  0.0000  0.0000  0.0000
 4561WWi     Ci 4561   4.191   0.246  20.100  0.0000  0.0000  0.0000
 4562WWi     Ci 4562   4.191   0.740  20.100  0.0000  0.0000  0.0000
 4563WWi     Ci 4563   4.191   1.232  20.100  0.0000  0.0000  0.0000
 4564WWi     Ci 4564   4.191   1.726  20.100  0.0000  0.0000  0.0000
 4565WWi     Ci 4565   4.191   2.219  20.100  0.0000  0.0000  0.0000
 4566WWi     Ci 4566   4.191   2.712  20.100  0.0000  0.0000  0.0000
 4567WWi     Ci 4567   4.191   3.204  20.100  0.0000  0.0000  0.0000
 4568WWi     Ci 4568   4.191   3.697  20.100  0.0000  0.0000  0.0000
 4569WWi     Ci 4569   4.191   4.191  20.100  0.0000  0.0000  0.0000
 4570WWi     Ci 4570   4.191   4.683  20.100  0.0000  0.0000  0.0000
 4571WWi     Ci 4571   4.191   5.176  20.100  0.0000  0.0000  0.0000
 4572WWi     Ci 4572   4.191   5.670  20.100  0.0000  0.0000  0.0000
 4573WWi     Ci 4573   4.191   6.162  20.100  0.0000  0.0000  0.0000
 4574WWi     Ci 4574   4.191   6.655  20.100  0.0000  0.0000  0.0000
 4575WWi     Ci 4575   4.191   7.149  20.100  0.0000  0.0000  0.0000
 4576WWi     Ci 4576   4.191   7.641  20.100  0.0000  0.0000  0.0000
 4577WWi     Ci 4577   4.191   8.134  20.100  0.0000  0.0000  0.0000
 4578WWi     Ci 4578   4.191   8.627  20.100  0.0000  0.0000  0.0000
 4579WWi     Ci 4579   4.191   9.120  20.100  0.0000  0.0000  0.0000
 4580WWi     Ci 4580   4.191   9.614  20.100  0.0000  0.0000  0.0000
 4581WWi     Ci 4581   4.683   0.246  20.100  0.0000  0.0000  0.0000
 4582WWi     Ci 4582   4.683   0.740  20.100  0.0000  0.0000  0.0000
 4583WWi     Ci 4583   4.683   1.232  20.100  0.0000  0.0000  0.0000
 4584WWi     Ci 4584   4.683   1.726  20.100  0.0000  0.0000  0.0000
 4585WWi     Ci 4585   4.683   2.219  20.100  0.0000  0.0000  0.0000
 4586WWi     Ci 4586   4.683   2.712  20.100  0.0000  0.0000  0.0000
 4587WWi     Ci 4587   4.683   3.204  20.100  0.0000  0.0000  0.0000
 4588WWi     Ci 4588   4.683   3.697  20.100  0.0000  0.0000  0.0000
 4589WWi     Ci 4589   4.683   4.191  20.100  0.0000  0.0000  0.0000
 4590WWi     Ci 4590   4.683   4.683  20.100  0.0000  0.0000  0.0000
 4591WWi     Ci 4591   4.683   5.176  20.100  0.0000  0.0000  0.0000
 4592WWi     Ci 4592   4.683   5.670  20.100  0.0000  0.0000  0.0000
 4593WWi     Ci 4593   4.683   6.162  20.100  0.0000  0.0000  0.0000
 4594WWi     Ci 4594   4.683   6.655  20.100  0.0000  0.0000  0.0000
 4595WWi     Ci 4595   4.683   7.149  20.100  0.0000  0.0000  0.0000
 4596WWi     Ci 4596   4.683   7.641  20.100  0.0000  0.0000  0.0000
 4597WWi     Ci 4597   4.683   8.134  20.100  0.0000  0.0000  0.0000
 4598WWi     Ci 4598   4.683   8.627  20.100  0.0000  0.0000  0.0000
 4599WWi     Ci 4599   4.683   9.120  20.100  0.0000  0.0000  0.0000
 4600WWi     Ci 4600   4.683   9.614  20.100  0.0000  0.0000  0.0000
 4601WWi     Ci 4601   5.176   0.246  20.100  0.0000  0.0000  0.0000
 4602WWi     Ci 4602   5.176   0.740  20.100  0.0000  0.0000  0.0000
 4603WWi     Ci 4603   5.176   1.232  20.100  0.0000  0.0000  0.0000
 4604WWi     Ci 4604   5.176   1.726  20.100  0.0000  0.0000  0.0000
 4605WWi     Ci 4605   5.176   2.219  20.100  0.0000  0.0000  0.0000
 4606WWi     Ci 4606   5.176   2.712  20.100  0.0000  0.0000  0.0000
 4607WWi     Ci 4607   5.176   3.204  20.100  0.0000  0.0000  0.0000
 4608WWi     Ci 4608   5.176   3.697  20.100  0.0000  0.0000  0.0000
 4609WWi     Ci 4609   5.176   4.191  20.100  0.0000  0.0000  0.0000
 4610WWi     Ci 4610   5.176   4.683  20.100  0.0000  0.0000  0.0000
 4611WWi     Ci 4611   5.176   5.176  20.100  0.0000  0.0000  0.0000
 4612WWi     Ci 4612   5.176   5.670  20.100  0.0000  0.0000  0.0000
 4613WWi     Ci 4613   5.176   6.162  20.100  0.0000  0.0000  0.0000
 4614WWi     Ci 4614   5.176   6.655  20.100  0.0000  0.0000  0.0000
 4615WWi     Ci 4615   5.176   7.149  20.100  0.0000  0.0000  0.0000
 4616WWi     Ci 4616   5.176   7.641  20.100  0.0000  0.0000  0.0000
 4617WWi     Ci 4617   5.176   8.134  20.100  0.0000  0.0000  0.0000
 4618WWi     Ci 4618   5.176   8.627  20.100  0.0000  0.0000  0.0000
 4619WWi     Ci 4619   5.176   9.120  20.100  0.0000  0.0000  0.0000
 4620WWi     Ci 4620   5.176   9.614  20.100  0.0000  0.0000  0.0000
 4621WWi     Ci 4621   5.670   0.246  20.100  0.0000  0.0000  0.0000
 4622WWi     Ci 4622   5.670   0.740  20.100  0.0000  0.0000  0.0000
 4623WWi     Ci 4623   5.670   1.232  20.100  0.0000  0.0000  0.0000
 4624WWi     Ci 4624   5.670   1.726  20.100  0.0000  0.0000  0.0000
 4625WWi     Ci 4625   5.670   2.219  20.100  0.0000  0.0000  0.0000
 4626WWi     Ci 4626   5.670   2.712  20.100  0.0000  0.0000  0.0000
 4627WWi     Ci 4627   5.670   3.204  20.100  0.0000  0.0000  0.0000
 4628WWi     Ci 4628   5.670   3.697  20.100  0.0000  0.0000  0.0000
 4629WWi     Ci 4629   5.670   4.191  20.100  0.0000  0.0000  0.0000
 4630WWi     Ci 4630   5.670   4.683  20.100  0.0000  0.0000  0.0000
 4631WWi     Ci 4631   5.670   5.176  20.100  0.0000  0.0000  0.0000
 4632WWi     Ci 4632   5.670   5.670  20.100  0.0000  0.0000  0.0000
 4633WWi     Ci 4633   5.670   6.162  20.100  0.0000  0.0000  0.0000
 4634WWi     Ci 4634   5.670   6.655  20.100  0.0000  0.0000  0.0000
 4635WWi     Ci 4635   5.670   7.149  20.100  0.0000  0.0000  0.0000
 4636WWi     Ci 4636   5.670   7.641  20.100  0.0000  0.0000  0.0000
 4637WWi     Ci 4637   5.670   8.134  20.100  0.0000  0.0000  0.0000
 4638WWi     Ci 4638   5.670   8.627  20.100  0.0000  0.0000  0.0000
 4639WWi     Ci 4639   5.670   9.120  20.100  0.0000  0.0000  0.0000
 4640WWi     Ci 4640   5.670   9.614  20.100  0.0000  0.0000  0.0000
 4641WWi     Ci 4641   6.162   0.246  20.100  0.0000  0.0000  0.0000
 4642WWi     Ci 4642   6.162   0.740  20.100  0.0000  0.0000  0.0000
 4643WWi     Ci 4643   6.162   1.232  20.100  0.0000  0.0000  0.0000
 4644WWi     Ci 4644   6.162   1.726  20.100  0.0000  0.0000  0.0000
 4645WWi     Ci 4645   6.162   2.219  20.100  0.0000  0.0000  0.0000
 4646WWi     Ci 4646   6.162   2.712  20.100  0.0000  0.0000  0.0000
 4647WWi     Ci 4647   6.162   3.204  20.100  0.0000  0.0000  0.0000
 4648WWi     Ci 4648   6.162   3.697  20.100  0.0000  0.0000  0.0000
 4649WWi     Ci 4649   6.162   4.191  20.100  0.0000  0.0000  0.0000
 4650WWi     Ci 4650   6.162   4.683  20.100  0.0000  0.0000  0.0000
 4651WWi     Ci 4651   6.162   5.176  20.100  0.0000  0.0000  0.0000
 4652WWi     Ci 4652   6.162   5.670  20.100  0.0000  0.0000  0.0000
 4653WWi     Ci 4653   6.162   6.162  20.100  0.0000  0.0000  0.0000
 4654WWi     Ci 4654   6.162   6.655  20.100  0.0000  0.0000  0.0000
 4655WWi     Ci 4655   6.162   7.149  20.100  0.0000  0.0000  0.0000
 4656WWi     Ci 4656   6.162   7.641  20.100  0.0000  0.0000  0.0000
 4657WWi     Ci 4657   6.162   8.134  20.100  0.0000  0.0000  0.0000
 4658WWi     Ci 4658   6.162   8.627  20.100  0.0000  0.0000  0.0000
 4659WWi     Ci 4659   6.162   9.120  20.100  0.0000  0.0000  0.0000
 4660WWi     Ci 4660   6.162   9.614  20.100  0.0000  0.0000  0.0000
 4661WWi     Ci 4661   6.655   0.246  20.100  0.0000  0.0000  0.0000
 4662WWi     Ci 4662   6.655   0.740  20.100  0.0000  0.0000  0.0000
 4663WWi     Ci 4663   6.655   1.232  20.100  0.0000  0.0000  0.0000
 4664WWi     Ci 4664   6.655   1.726  20.100  0.0000  0.0000  0.0000
 4665WWi     Ci 4665   6.655   2.219  20.100  0.0000  0.0000  0.0000
 4666WWi     Ci 4666   6.655   2.712  20.100  0.0000  0.0000  0.0000
 4667WWi     Ci 4667   6.655   3.204  20.100  0.0000  0.0000  0.0000
 4668WWi     Ci 4668   6.655   3.697  20.100  0.0000  0.0000  0.0000
 4669WWi     Ci 4669   6.655   4.191  20.100  0.0000  0.0000  0.0000
 4670WWi     Ci 4670   6.655   4.683  20.100  0.0000  0.0000  0.0000
 4671WWi     Ci 4671   6.655   5.176  20.100  0.0000  0.0000  0.0000
 4672WWi     Ci 4672   6.655   5.670  20.100  0.0000  0.0000  0.0000
 4673WWi     Ci 4673   6.655   6.162  20.100  0.0000  0.0000  0.0000
 4674WWi     Ci 4674   6.655   6.655  20.100  0.0000  0.0000  0.0000
 4675WWi     Ci 4675   6.655   7.149  20.100  0.0000  0.0000  0.0000
 4676WWi     Ci 4676   6.655   7.641  20.100  0.0000  0.0000  0.0000
 4677WWi     Ci 4677   6.655   8.134  20.100  0.0000  0.0000  0.0000
 4678WWi     Ci 4678   6.655   8.627  20.100  0.0000  0.0000  0.0000
 4679WWi     Ci 4679   6.655   9.120  20.100  0.0000  0.0000  0.0000
 4680WWi     Ci 4680   6.655   9.614  20.100  0.0000  0.0000  0.0000
 4681WWi     Ci 4681   7.149   0.246  20.100  0.0000  0.0000  0.0000
 4682WWi     Ci 4682   7.149   0.740  20.100  0.0000  0.0000  0.0000
 4683WWi     Ci 4683   7.149   1.232  20.100  0.0000  0.0000  0.0000
 4684WWi     Ci 4684   7.149   1.726  20.100  0.0000  0.0000  0.0000
 4685WWi     Ci 4685   7.149   2.219  20.100  0.0000  0.0000  0.0000
 4686WWi     Ci 4686   7.149   2.712  20.100  0.0000  0.0000  0.0000
 4687WWi     Ci 4687   7.149   3.204  20.100  0.0000  0.0000  0.0000
 4688WWi     Ci 4688   7.149   3.697  20.100  0.0000  0.0000  0.0000
 4689WWi     Ci 4689   7.149   4.191  20.100  0.0000  0.0000  0.0000
 4690WWi     Ci 4690   7.149   4.683  20.100  0.0000  0.0000  0.0000
 4691WWi     Ci 4691   7.149   5.176  20.100  0.0000  0.0000  0.0000
 4692WWi     Ci 4692   7.149   5.670  20.100  0.0000  0.0000  0.0000
 4693WWi     Ci 4693   7.149   6.162  20.100  0.0000  0.0000  0.0000
 4694WWi     Ci 4694   7.149   6.655  20.100  0.0000  0.0000  0.0000
 4695WWi     Ci 4695   7.149   7.149  20.100  0.0000  0.0000  0.0000
 4696WWi     Ci 4696   7.149   7.641  20.100  0.0000  0.0000  0.0000
 4697WWi     Ci 4697   7.149   8.134  20.100  0.0000  0.0000  0.0000
 4698WWi     Ci 4698   7.149   8.627  20.100  0.0000  0.0000  0.0000
 4699WWi     Ci 4699   7.149   9.120  20.100  0.0000  0.0000  0.0000
 4700WWi     Ci 4700   7.149   9.614  20.100  0.0000  0.0000  0.0000
 4701WWi     Ci 4701   7.641   0.246  20.100  0.0000  0.0000  0.0000
 4702WWi     Ci 4702   7.641   0.740  20.100  0.0000  0.0000  0.0000
 4703WWi     Ci 4703   7.641   1.232  20.100  0.0000  0.0000  0.0000
 4704WWi     Ci 4704   7.641   1.726  20.100  0.0000  0.0000  0.0000
 4705WWi     Ci 4705   7.641   2.219  20.100  0.0000  0.0000  0.0000
 4706WWi     Ci 4706   7.641   2.712  20.100  0.0000  0.0000  0.0000
 4707WWi     Ci 4707   7.641   3.204  20.100  0.0000  0.0000  0.0000
 4708WWi     Ci 4708   7.641   3.697  20.100  0.0000  0.0000  0.0000
 4709WWi     Ci 4709   7.641   4.191  20.100  0.0000  0.0000  0.0000
 4710WWi     Ci 4710   7.641   4.683  20.100  0.0000  0.0000  0.0000
 4711WWi     Ci 4711   7.641   5.176  20.100  0.0000  0.0000  0.0000
 4712WWi     Ci 4712   7.641   5.670  20.100  0.0000  0.0000  0.0000
 4713WWi     Ci 4713   7.641   6.162  20.100  0.0000  0.0000  0.0000
 4714WWi     Ci 4714   7.641   6.655  20.100  0.0000  0.0000  0.0000
 4715WWi     Ci 4715   7.641   7.149  20.100  0.0000  0.0000  0.0000
 4716WWi     Ci 4716   7.641   7.641  20.100  0.0000  0.0000  0.0000
 4717WWi     Ci 4717   7.641   8.134  20.100  0.0000  0.0000  0.0000
 4718WWi     Ci 4718   7.641   8.627  20.100  0.0000  0.0000  0.0000
 4719WWi     Ci 4719   7.641   9.120  20.100  0.0000  0.0000  0.0000
 4720WWi     Ci 4720   7.641   9.614  20.100  0.0000  0.0000  0.0000
 4721WWi     Ci 4721   8.134   0.246  20.100  0.0000  0.0000  0.0000
 4722WWi     Ci 4722   8.134   0.740  20.100  0.0000  0.0000  0.0000
 4723WWi     Ci 4723   8.134   1.232  20.100  0.0000  0.0000  0.0000
 4724WWi     Ci 4724   8.134   1.726  20.100  0.0000  0.0000  0.0000
 4725WWi     Ci 4725   8.134   2.219  20.100  0.0000  0.0000  0.0000
 4726WWi     Ci 4726   8.134   2.712  20.100  0.0000  0.0000  0.0000
 4727WWi     Ci 4727   8.134   3.204  20.100  0.0000  0.0000  0.0000
 4728WWi     Ci 4728   8.134   3.697  20.100  0.0000  0.0000  0.0000
 4729WWi     Ci 4729   8.134   4.191  20.100  0.0000  0.0000  0.0000
 4730WWi     Ci 4730   8.134   4.683  20.100  0.0000  0.0000  0.0000
 4731WWi     Ci 4731   8.134   5.176  20.100  0.0000  0.0000  0.0000
 4732WWi     Ci 4732   8.134   5.670  20.100  0.0000  0.0000  0.0000
 4733WWi     Ci 4733   8.134   6.162  20.100  0.0000  0.0000  0.0000
 4734WWi     Ci 4734   8.134   6.655  20.100  0.0000  0.0000  0.0000
 4735WWi     Ci 4735   8.134   7.149  20.100  0.0000  0.0000  0.0000
 4736WWi     Ci 4736   8.134   7.641  20.100  0.0000  0.0000  0.0000
 4737WWi     Ci 4737   8.134   8.134  20.100  0.0000  0.0000  0.0000
 4738WWi     Ci 4738   8.134   8.627  20.100  0.0000  0.0000  0.0000
 4739WWi     Ci 4739   8.134   9.120  20.100  0.0000  0.0000  0.0000
 4740WWi     Ci 4740   8.134   9.614  20.100  0.0000  0.0000  0.0000
 4741WWi     Ci 4741   8.627   0.246  20.100  0.0000  0.0000  0.0000
 4742WWi     Ci 4742   8.627   0.740  20.100  0.0000  0.0000  0.0000
 4743WWi     Ci 4743   8.627   1.232  20.100  0.0000  0.0000  0.0000
 4744WWi     Ci 4744   8.627   1.726  20.100  0.0000  0.0000  0.0000
 4745WWi     Ci 4745   8.627   2.219  20.100  0.0000  0.0000  0.0000
 4746WWi     Ci 4746   8.627   2.712  20.100  0.0000  0.0000  0.0000
 4747WWi     Ci 4747   8.627   3.204  20.100  0.0000  0.0000  0.0000
 4748WWi     Ci 4748   8.627   3.697  20.100  0.0000  0.0000  0.0000
 4749WWi     Ci 4749   8.627   4.191  20.100  0.0000  0.0000  0.0000
 4750WWi     Ci 4750   8.627   4.683  20.100  0.0000  0.0000  0.0000
 4751WWi     Ci 4751   8.627   5.176  20.100  0.0000  0.0000  0.0000
 4752WWi     Ci 4752   8.627   5.670  20.100  0.0000  0.0000  0.0000
 4753WWi     Ci 4753   8.627   6.162  20.100  0.0000  0.0000  0.0000
 4754WWi     Ci 4754   8.627   6.655  20.100  0.0000  0.0000  0.0000
 4755WWi     Ci 4755   8.627   7.149  20.100  0.0000  0.0000  0.0000
 4756WWi     Ci 4756   8.627   7.641  20.100  0.0000  0.0000  0.0000
 4757WWi     Ci 4757   8.627   8.134  20.100  0.0000  0.0000  0.0000
 4758WWi     Ci 4758   8.627   8.627  20.100  0.0000  0.0000  0.0000
 4759WWi     Ci 4759   8.627   9.120  20.100  0.0000  0.0000  0.0000
 4760WWi     Ci 4760   8.627   9.614  20.100  0.0000  0.0000  0.0000
 4761WWi     Ci 4761   9.120   0.246  20.100  0.0000  0.0000  0.0000
 4762WWi     Ci 4762   9.120   0.740  20.100  0.0000  0.0000  0.0000
 4763WWi     Ci 4763   9.120   1.232  20.100  0.0000  0.0000  0.0000
 4764WWi     Ci 4764   9.120   1.726  20.100  0.0000  0.0000  0.0000
 4765WWi     Ci 4765   9.120   2.219  20.100  0.0000  0.0000  0.0000
 4766WWi     Ci 4766   9.120   2.712  20.100  0.0000  0.0000  0.0000
 4767WWi     Ci 4767   9.120   3.204  20.100  0.0000  0.0000  0.0000
 4768WWi     Ci 4768   9.120   3.697  20.100  0.0000  0.0000  0.0000
 4769WWi     Ci 4769   9.120   4.191  20.100  0.0000  0.0000  0.0000
 4770WWi     Ci 4770   9.120   4.683  20.100  0.0000  0.0000  0.0000
 4771WWi     Ci 4771   9.120   5.176  20.100  0.0000  0.0000  0.0000
 4772WWi     Ci 4772   9.120   5.670  20.100  0.0000  0.0000  0.0000
 4773WWi     Ci 4773   9.120   6.162  20.100  0.0000  0.0000  0.0000
 4774WWi     Ci 4774   9.120   6.655  20.100  0.0000  0.0000  0.0000
 4775WWi     Ci 4775   9.120   7.149  20.100  0.0000  0.0000  0.0000
 4776WWi     Ci 4776   9.120   7.641  20.100  0.0000  0.0000  0.0000
 4777WWi     Ci 4777   9.120   8.134  20.100  0.0000  0.0000  0.0000
 4778WWi     Ci 4778   9.120   8.627  20.100  0.0000  0.0000  0.0000
 4779WWi     Ci 4779   9.120   9.120  20.100  0.0000  0.0000  0.0000
 4780WWi     Ci 4780   9.120   9.614  20.100  0.0000  0.0000  0.0000
 4781WWi     Ci 4781   9.614   0.246  20.100  0.0000  0.0000  0.0000
 4782WWi     Ci 4782   9.614   0.740  20.100  0.0000  0.0000  0.0000
 4783WWi     Ci 4783   9.614   1.232  20.100  0.0000  0.0000  0.0000
 4784WWi     Ci 4784   9.614   1.726  20.100  0.0000  0.0000  0.0000
 4785WWi     Ci 4785   9.614   2.219  20.100  0.0000  0.0000  0.0000
 4786WWi     Ci 4786   9.614   2.712  20.100  0.0000  0.0000  0.0000
 4787WWi     Ci 4787   9.614   3.204  20.100  0.0000  0.0000  0.0000
 4788WWi     Ci 4788   9.614   3.697  20.100  0.0000  0.0000  0.0000
 4789WWi     Ci 4789   9.614   4.191  20.100  0.0000  0.0000  0.0000
 4790WWi     Ci 4790   9.614   4.683  20.100  0.0000  0.0000  0.0000
 4791WWi     Ci 4791   9.614   5.176  20.100  0.0000  0.0000  0.0000
 4792WWi     Ci 4792   9.614   5.670  20.100  0.0000  0.0000  0.0000
 4793WWi     Ci 4793   9.614   6.162  20.100  0.0000  0.0000  0.0000
 4794WWi     Ci 4794   9.614   6.655  20.100  0.0000  0.0000  0.0000
 4795WWi     Ci 4795   9.614   7.149  20.100  0.0000  0.0000  0.0000
 4796WWi     Ci 4796   9.614   7.641  20.100  0.0000  0.0000  0.0000
 4797WWi     Ci 4797   9.614   8.134  20.100  0.0000  0.0000  0.0000
 4798WWi     Ci 4798   9.614   8.627  20.100  0.0000  0.0000  0.0000
 4799WWi     Ci 4799   9.614   9.120  20.100  0.0000  0.0000  0.0000
 4800WWi     Ci 4800   9.614   9.614  20.100  0.0000  0.0000  0.0000
 4801Poly   PE1 4801   0.247   0.247   0.100  0.0000  0.0000  0.0000
 4801Poly   PE1 4802   0.335   0.247   0.225 -0.0000  0.0000  0.0000
 4801Poly    PE 4803   0.302   0.342   0.340 -0.9546 -0.2754 -0.0296
 4801Poly    PE 4804   0.322   0.267   0.472  0.0125 -0.2704 -0.1599
 4801Poly    PE 4805   0.303   0.352   0.598  0.0747 -0.2497 -0.1648
 4801Poly    PE 4806   0.158   0.374   0.640  0.1177  0.1034 -0.1949
 4801Poly    PE 4807   0.146   0.496   0.732 -0.1728  0.2705 -0.4526
 4801Poly    PE 4808   0.010   0.484   0.802 -0.0648  0.7045 -0.1585
 4801Poly    PE 4809  -0.101   0.498   0.698  0.0071 -0.3279 -0.4011
 4801Poly    PE 4810  -0.229   0.536   0.774  0.5167  0.4021  0.1238
 4801Poly    PE 4811  -0.246   0.447   0.897  0.0253  0.0976 -0.1584
 4801Poly    PE 4812  -0.361   0.504   0.981 -0.0842  0.1261 -0.3252
 4801Poly    PE 4813  -0.440   0.393   1.049 -0.0151  0.2965  0.0430
 4801Poly    PE 4814  -0.424   0.407   1.200 -0.5280  0.0629  0.1256
 4801Poly    PE 4815  -0.421   0.266   1.258  0.1234  0.1650  0.3618
 4801Poly    PE 4816  -0.477   0.276   1.400 -0.8894  0.1256 -0.0172
 4802Poly   PE1 4817   2.717   0.247   0.100  0.0000  0.0000  0.0000
 4802Poly   PE1 4818   2.805   0.247   0.225 -0.0000  0.0000  0.0000
 4802Poly    PE 4819   2.772   0.309   0.361 -0.0628  0.1794 -0.0966
 4802Poly    PE 4820   2.804   0.225   0.485  0.1232  0.1517 -0.1637
 4802Poly    PE 4821   2.938   0.261   0.550  0.0785  0.3085 -0.1578
 4802Poly    PE 4822   2.980   0.409   0.547  0.0471  0.3218  0.0515
 4802Poly    PE 4823   3.076   0.428   0.430 -0.1447 -0.3173 -0.2212
 4802Poly    PE 4824   3.149   0.562   0.438  0.2316 -0.5465  0.3264
 4802Poly    PE 4825   3.264   0.554   0.337  0.0666  0.6678  0.0071
 4802Poly    PE 4826   3.387   0.628   0.390  0.6510 -0.5600  0.4372
 4802Poly    PE 4827   3.392   0.615   0.542  0.3746 -0.3513  0.4647
 4802Poly    PE 4828   3.446   0.478   0.582  0.5092 -0.5160 -0.2700
 4802Poly    PE 4829   3.562   0.492   0.681  0.3939  0.2453 -0.2335
 4802Poly    PE 4830   3.531   0.605   0.780 -0.2486 -0.0850 -0.0471
 4802Poly    PE 4831   3.548   0.544   0.919 -0.1553  0.1334  0.0380
 4802Poly    PE 4832   3.460   0.419   0.903  0.0170  0.0626 -0.4063
 4803Poly   PE1 4833   5.187   0.247   0.100  0.0000  0.0000  0.0000
 4803Poly   PE1 4834   5.275   0.247   0.225 -0.0000 -0.0000  0.0000
 4803Poly    PE 4835   5.283   0.134   0.328  0.1341  0.0739  0.0712
 4803Poly    PE 4836   5.243   0.167   0.472 -0.0988  0.6679 -0.1244
 4803Poly    PE 4837   5.097   0.130   0.497 -0.0020  0.1395 -0.3216
 4803Poly    PE 4838   5.011   0.184   0.382  0.2030  0.2920 -0.4031
 4803Poly    PE 4839   4.925   0.291   0.449  0.1054 -0.0969  0.0999
 4803Poly    PE 4840   4.802   0.328   0.365  0.3405  0.6696  0.0822
 4803Poly    PE 4841   4.683   0.282   0.449  0.3729  0.2694 -0.0869
 4803Poly    PE 4842   4.549   0.349   0.417 -0.0111 -0.3678  0.1485
 4803Poly    PE 4843   4.434   0.249   0.434 -0.2933 -0.1013 -0.1793
 4803Poly    PE 4844   4.422   0.242   0.586 -0.5888 -0.3496 -0.2140
 4803Poly    PE 4845   4.342   0.361   0.641 -0.1742 -0.2829  0.2550
 4803Poly    PE 4846   4.367   0.390   0.789  0.1168  0.1483  0.1246
 4803Poly    PE 4847   4.296   0.287   0.877  0.1092  0.1902  0.1678
 4803Poly    PE 4848   4.394   0.177   0.916  0.1148  0.2125  0.2167
 4804Poly   PE1 4849   7.657   0.247   0.100  0.0000  0.0000  0.0000
 4804Poly   PE1 4850   7.745   0.247   0.225 -0.0000 -0.0000 -0.0000
 4804Poly    PE 4851   7.722   0.133   0.325 -0.1473 -0.0693 -0.1117
 4804Poly    PE 4852   7.856   0.111   0.395 -0.1648 -0.4693 -0.1996
 4804Poly    PE 4853   7.840  -0.022   0.468  0.0229 -0.3672  0.0298
 4804Poly    PE 4854   7.920  -0.137   0.406  0.0734 -0.1214 -0.3700
 4804Poly    PE 4855   7.873  -0.265   0.477  0.0384  0.1002  0.0152
 4804Poly    PE 4856   7.739  -0.316   0.422  0.0412  0.1840 -0.0705
 4804Poly    PE 4857   7.704  -0.453   0.481  0.2722  0.0954 -0.1358
 4804Poly    PE 4858   7.716  -0.562   0.374  0.1319  0.2023 -0.2604
 4804Poly    PE 4859   7.624  -0.683   0.390  0.2221  0.1650 -0.0199
 4804Poly    PE 4860   7.471  -0.671   0.382  0.1995 -0.4346 -0.6061
 4804Poly    PE 4861   7.403  -0.807   0.375 -0.2049 -0.2446 -0.4501
 4804Poly    PE 4862   7.251  -0.793   0.366 -0.1349  0.5130 -0.5242
 4804Poly    PE 4863   7.202  -0.936   0.341  0.0304  0.4144 -0.2918
 4804Poly    PE 4864   7.070  -0.971   0.410  0.0657  0.8965  0.0332
 4805Poly   PE1 4865   0.247   2.717   0.100  0.0000  0.0000  0.0000
 4805Poly   PE1 4866   0.335   2.717   0.225 -0.0000  0.0000  0.0000
 4805Poly    PE 4867   0.283   2.751   0.365  0.1022  0.0073  0.0366
 4805Poly    PE 4868   0.282   2.903   0.384 -0.4424  0.0211 -0.0576
 4805Poly    PE 4869   0.148   2.936   0.448 -0.4559 -0.1936  0.0272
 4805Poly    PE 4870   0.146   2.887   0.593  0.0308  0.0397  0.1154
 4805Poly    PE 4871   0.010   2.856   0.657  0.0063  0.2688  0.1788
 4805Poly    PE 4872  -0.080   2.969   0.608 -0.6779 -0.2380  0.2324
 4805Poly    PE 4873  -0.170   2.999   0.728  0.2934  0.3071  0.8597
 4805Poly    PE 4874  -0.240   2.871   0.775  0.5157 -0.1037  0.0989
 4805Poly    PE 4875  -0.349   2.888   0.881  0.3148 -0.4010 -0.0566
 4805Poly    PE 4876  -0.422   3.019   0.852 -0.2143 -0.5739  0.4741
 4805Poly    PE 4877  -0.379   3.136   0.942  0.1545 -0.1729 -0.2060
 4805Poly    PE 4878  -0.385   3.267   0.864  0.4688 -0.0426 -0.0161
 4805Poly    PE 4879  -0.342   3.373   0.965  0.0750  0.1959 -0.0920
 4805Poly    PE 4880  -0.464   3.441   1.028  0.1076  0.2614 -0.0991
 4806Poly   PE1 4881   2.717   2.717   0.100 -0.0000  0.0000 -0.0000
 4806Poly   PE1 4882   2.805   2.717   0.225 -0.0000  0.0000  0.0000
 4806Poly    PE 4883   2.958   2.706   0.230 -0.0199 -0.1911  0.2275
 4806Poly    PE 4884   2.994   2.620   0.351 -0.5365 -0.1756  0.4005
 4806Poly    PE 4885   3.014   2.712   0.472  0.2007  0.3796 -0.1204
 4806Poly    PE 4886   2.935   2.678   0.599  0.0884  0.0859 -0.2679
 4806Poly    PE 4887   3.002   2.556   0.663 -0.7339  0.0509  0.5725
 4806Poly    PE 4888   2.895   2.449   0.639 -0.0834 -0.4053 -0.4842
 4806Poly    PE 4889   2.784   2.454   0.744  0.1579 -0.3145 -0.2317
 4806Poly    PE 4890   2.651   2.429   0.674 -0.1148  0.0800  0.1303
 4806Poly    PE 4891   2.601   2.288   0.707 -0.3480  0.1080 -0.0959
 4806Poly    PE 4892   2.538   2.219   0.585  0.4828 -0.1635 -0.3871
 4806Poly    PE 4893   2.564   2.068   0.584 -0.0380 -0.2642  0.0761
 4806Poly    PE 4894   2.446   2.004   0.510 -0.0623  0.0278 -0.1432
 4806Poly    PE 4895   2.336   1.987   0.615  0.0424  0.2997  0.0134
 4806Poly    PE 4896   2.386   1.959   0.757  0.4123  0.2278 -0.1291
 4807Poly   PE1 4897   5.187   2.717   0.100  0.0000  0.0000  0.0000
 4807Poly   PE1 4898   5.275   2.717   0.225 -0.0000  0.0000  0.0000
 4807Poly    PE 4899   5.245   2.807   0.345  0.1393 -0.0450  0.0686
 4807Poly    PE 4900   5.342   2.757   0.453  0.1689 -0.1339  0.0011
 4807Poly    PE 4901   5.465   2.847   0.464 -0.0315  0.1351  0.0771
 4807Poly    PE 4902   5.585   2.771   0.522  0.0810  0.1806 -0.0921
 4807Poly    PE 4903   5.539   2.680   0.637 -0.0232  0.1614 -0.1480
 4807Poly    PE 4904   5.622   2.552   0.625 -0.3209 -0.0302 -0.1879
 4807Poly    PE 4905   5.646   2.500   0.767 -0.1066 -0.0180 -0.2182
 4807Poly    PE 4906   5.520   2.425   0.812 -0.0023 -0.0328  0.0539
 4807Poly    PE 4907   5.470   2.314   0.719  0.5103 -0.3417  0.1398
 4807Poly    PE 4908   5.367   2.231   0.796  0.3068 -0.0340  0.2022
 4807Poly    PE 4909   5.426   2.093   0.828 -0.1251 -0.3187 -0.2062
 4807Poly    PE 4910   5.573   2.117   0.865 -0.2255 -0.3659  0.2458
 4807Poly    PE 4911   5.576   2.081   1.013  0.0226 -0.0795  0.3122
 4807Poly    PE 4912   5.707   2.137   1.068  0.1699 -0.0841 -0.0296
 4808Poly   PE1 4913   7.657   2.717   0.100  0.0000  0.0000  0.0000
 4808Poly   PE1 4914   7.745   2.717   0.225 -0.0000 -0.0000 -0.0000
 4808Poly    PE 4915   7.897   2.702   0.239  0.0374  0.1246 -0.2550
 4808Poly    PE 4916   7.942   2.681   0.384 -0.4018 -0.2232 -0.1628
 4808Poly    PE 4917   7.933   2.532   0.419 -0.3382 -0.1881  0.0047
 4808Poly    PE 4918   8.055   2.456   0.367 -0.4041 -0.2944  0.0062
 4808Poly    PE 4919   8.106   2.353   0.468  0.3084  0.1330  0.0960
 4808Poly    PE 4920   8.258   2.336   0.475  0.3192  0.3420  0.4065
 4808Poly    PE 4921   8.316   2.219   0.553 -0.0312 -0.0573  0.0798
 4808Poly    PE 4922   8.314   2.258   0.701 -0.0565  0.6965 -0.1126
 4808Poly    PE 4923   8.181   2.296   0.765 -0.3267 -0.4473  0.0366
 4808Poly    PE 4924   8.164   2.447   0.772  0.4736 -0.3459 -0.0154
 4808Poly    PE 4925   8.221   2.502   0.904 -0.2244 -0.4632  0.3440
 4808Poly    PE 4926   8.114   2.552   1.001 -0.4016  0.2397 -0.1987
 4808Poly    PE 4927   8.015   2.443   1.041  0.1504 -0.1963  0.0082
 4808Poly    PE 4928   7.937   2.494   1.162  0.7357  0.1480  0.2492
 4809Poly   PE1 4929   0.247   5.187   0.100 -0.0000  0.0000 -0.0000
 4809Poly   PE1 4930   0.335   5.187   0.225  0.0000 -0.0000 -0.0000
 4809Poly    PE 4931   0.334   5.290   0.338 -0.5832 -0.1380  0.1286
 4809Poly    PE 4932   0.475   5.273   0.394 -0.6337 -0.1190  0.2622
 4809Poly    PE 4933   0.485   5.368   0.514  0.4712  0.3713 -0.1845
 4809Poly    PE 4934   0.614   5.340   0.590  0.1802 -0.0355  0.1712
 4809Poly    PE 4935   0.615   5.437   0.709  0.0045  0.0225  0.1256
 4809Poly    PE 4936   0.618   5.367   0.845 -0.2459 -0.1065  0.0663
 4809Poly    PE 4937   0.614   5.488   0.938 -0.5270 -0.0602 -0.0041
 4809Poly    PE 4938   0.618   5.444   1.084  0.4937 -0.0164 -0.0041
 4809Poly    PE 4939   0.627   5.575   1.163 -0.3146  0.0218  0.0372
 4809Poly    PE 4940   0.517   5.587   1.269 -0.1738 -0.2090  0.2112
 4809Poly    PE 4941   0.385   5.616   1.197 -0.2693 -0.2202  0.3801
 4809Poly    PE 4942   0.322   5.746   1.249 -0.0389 -0.0333  0.2004
 4809Poly    PE 4943   0.416   5.843   1.319 -0.3504  0.4044  0.0199
 4809Poly    PE 4944   0.535   5.891   1.235 -0.2756 -0.5988 -0.4687
 4810Poly   PE1 4945   2.717   5.187   0.100  0.0000  0.0000  0.0000
 4810Poly   PE1 4946   2.805   5.187   0.225  0.0000 -0.0000 -0.0000
 4810Poly    PE 4947   2.957   5.177   0.239  0.0795  0.3356 -0.5590
 4810Poly    PE 4948   3.005   5.231   0.374 -0.1382 -0.5017 -0.1318
 4810Poly    PE 4949   3.142   5.177   0.415  0.1700  0.3501 -0.0058
 4810Poly    PE 4950   3.152   5.132   0.561  0.0271  0.1120 -0.0683
 4810Poly    PE 4951   3.218   4.995   0.574  0.2278  0.2199  0.0717
 4810Poly    PE 4952   3.129   4.886   0.512  0.2632  0.0820  0.2618
 4810Poly    PE 4953   3.211   4.767   0.463  0.2991  0.2231 -0.0222
 4810Poly    PE 4954   3.297   4.821   0.348  0.8937  0.8145  0.6820
 4810Poly    PE 4955   3.416   4.726   0.363 -0.0598 -0.4275  0.6963
 4810Poly    PE 4956   3.535   4.820   0.387 -0.1555 -0.1362  0.0802
 4810Poly    PE 4957   3.493   4.901   0.510  0.2261  0.3244 -0.0901
 4810Poly    PE 4958   3.605   4.953   0.600  0.0946  0.2145  0.1366
 4810Poly    PE 4959   3.569   5.101   0.614  0.3343  0.3008 -0.1598
 4810Poly    PE 4960   3.699   5.175   0.647  0.6743 -0.2397 -0.2562
 4811Poly   PE1 4961   5.187   5.187   0.100  0.0000  0.0000  0.0000
 4811Poly   PE1 4962   5.275   5.187   0.225 -0.0000  0.0000  0.0000
 4811Poly    PE 4963   5.233   5.268   0.348 -0.3875 -0.3661  0.1133
 4811Poly    PE 4964   5.338   5.320   0.447 -0.2832 -0.5591  0.1044
 4811Poly    PE 4965   5.451   5.219   0.463 -0.5664 -0.8397  0.3633
 4811Poly    PE 4966   5.519   5.222   0.600 -0.1019  0.0908  0.1230
 4811Poly    PE 4967   5.478   5.093   0.671 -0.4210  0.1263  0.0067
 4811Poly    PE 4968   5.335   5.060   0.630 -0.3226 -0.3367  0.0215
 4811Poly    PE 4969   5.224   5.152   0.683 -0.3691 -0.2119 -0.2841
 4811Poly    PE 4970   5.214   5.124   0.833 -0.0178  0.3088 -0.1592
 4811Poly    PE 4971   5.066   5.124   0.871 -0.0266 -0.0244 -0.1911
 4811Poly    PE 4972   4.990   5.173   0.748 -0.3736 -0.0319  0.0182
 4811Poly    PE 4973   4.943   5.318   0.755 -0.5573 -0.1000  0.2082
 4811Poly    PE 4974   4.826   5.353   0.662 -0.0796 -0.5278 -0.5772
 4811Poly    PE 4975   4.776   5.489   0.713  0.3180 -0.4848 -0.2891
 4811Poly    PE 4976   4.636   5.530   0.666  0.4513 -0.2108 -0.4478
 4812Poly   PE1 4977   7.657   5.187   0.100  0.0000  0.0000  0.0000
 4812Poly   PE1 4978   7.745   5.187   0.225 -0.0000  0.0000 -0.0000
 4812Poly    PE 4979   7.699   5.257   0.353  0.0326  0.1221 -0.0548
 4812Poly    PE 4980   7.794   5.374   0.380 -0.2035  0.3275 -0.1104
 4812Poly    PE 4981   7.739   5.462   0.492  0.2813  0.0623  0.3438
 4812Poly    PE 4982   7.854   5.539   0.557  0.2761  0.2570  0.1273
 4812Poly    PE 4983   7.913   5.448   0.666  0.1844  0.0417 -0.0016
 4812Poly    PE 4984   7.984   5.536   0.769 -0.0245  0.0978  0.0961
 4812Poly    PE 4985   8.106   5.601   0.703 -0.0907  0.1754  0.0495
 4812Poly    PE 4986   8.200   5.652   0.812  0.1875 -0.1763 -0.0225
 4812Poly    PE 4987   8.139   5.781   0.866  0.2077  0.0346 -0.4886
 4812Poly    PE 4988   8.227   5.893   0.921 -0.0793  0.1460 -0.2471
 4812Poly    PE 4989   8.162   6.030   0.901 -0.3792  0.0416  0.0086
 4812Poly    PE 4990   8.173   6.135   1.012 -0.0929  0.6529 -0.5851
 4812Poly    PE 4991   8.063   6.240   0.996 -0.2390  0.6296  0.2026
 4812Poly    PE 4992   8.107   6.331   0.881  0.6549 -0.3116 -0.2291
 4813Poly   PE1 4993   0.247   7.657   0.100  0.0000  0.0000  0.0000
 4813Poly   PE1 4994   0.335   7.657   0.225 -0.0000  0.0000  0.0000
 4813Poly    PE 4995   0.324   7.781   0.314 -0.0904  0.0620 -0.0969
 4813Poly    PE 4996   0.411   7.745   0.435 -0.0816 -0.2692 -0.1997
 4813Poly    PE 4997   0.559   7.724   0.399 -0.0144  0.1327 -0.1641
 4813Poly    PE 4998   0.639   7.819   0.489  0.0364  0.0838 -0.1574
 4813Poly    PE 4999   0.788   7.813   0.458  0.1760 -0.0484  0.5144
 4813Poly    PE 5000   0.846   7.935   0.387  0.0485 -0.1857  0.1684
 4813Poly    PE 5001   0.827   8.051   0.484 -0.0894 -0.2571  0.2270
 4813Poly    PE 5002   0.902   8.014   0.613 -0.0703 -0.1506  0.2476
 4813Poly    PE 5003   0.833   8.093   0.724 -0.4560 -0.0897 -0.0302
 4813Poly    PE 5004   0.763   7.992   0.815 -0.1707 -0.4155 -0.1693
 4813Poly    PE 5005   0.611   8.006   0.805 -0.0968  0.1141 -0.6643
 4813Poly    PE 5006   0.549   7.912   0.909  0.2457  0.5616 -0.0394
 4813Poly    PE 5007   0.502   7.993   1.029 -0.1673  0.0123  0.1749
 4813Poly    PE 5008   0.350   8.011   1.036 -0.1310  0.3695  0.1253
 4814Poly   PE1 5009   2.717   7.657   0.100  0.0000  0.0000  0.0000
 4814Poly   PE1 5010   2.805   7.657   0.225 -0.0000  0.0000  0.0000
 4814Poly    PE 5011   2.810   7.769   0.329 -0.5405  0.0193  0.0084
 4814Poly    PE 5012   2.950   7.795   0.385 -0.4223 -0.0948 -0.2318
 4814Poly    PE 5013   2.940   7.878   0.513 -0.0620 -0.4757  0.0486
 4814Poly    PE 5014   2.860   7.816   0.628  0.3307 -0.1795  0.4882
 4814Poly    PE 5015   2.917   7.852   0.765  0.2182  0.0402  0.4789
 4814Poly    PE 5016   2.834   7.778   0.870 -0.3608 -0.1059 -0.0715
 4814Poly    PE 5017   2.874   7.631   0.850 -0.1024 -0.0903  0.3199
 4814Poly    PE 5018   3.026   7.619   0.834 -0.1214 -0.2022  0.2300
 4814Poly    PE 5019   3.088   7.641   0.972 -0.2105 -0.0859  0.2516
 4814Poly    PE 5020   3.188   7.530   1.005 -0.3416 -0.2688  0.0465
 4814Poly    PE 5021   3.266   7.570   1.130 -0.4309  0.1341 -0.0223
 4814Poly    PE 5022   3.180   7.567   1.257  0.1359 -0.1122  0.3657
 4814Poly    PE 5023   3.124   7.707   1.281 -0.2492 -0.2496  0.2831
 4814Poly    PE 5024   3.021   7.684   1.392 -0.2423  0.1629  0.3803
 4815Poly   PE1 5025   5.187   7.657   0.100  0.0000  0.0000  0.0000
 4815Poly   PE1 5026   5.275   7.657   0.225 -0.0000  0.0000  0.0000
 4815Poly    PE 5027   5.218   7.737   0.343 -0.0265 -0.2472  0.1555
 4815Poly    PE 5028   5.291   7.870   0.366 -0.1616 -0.1588  0.0720
 4815Poly    PE 5029   5.220   7.946   0.478 -0.0384 -0.0459  0.0728
 4815Poly    PE 5030   5.180   7.835   0.575 -0.3437 -0.1428 -0.1611
 4815Poly    PE 5031   5.233   7.873   0.713 -0.5950  0.0385 -0.1121
 4815Poly    PE 5032   5.233   7.748   0.801 -0.2142 -0.0882 -0.2882
 4815Poly    PE 5033   5.376   7.717   0.845 -0.3269  0.6603  0.6674
 4815Poly    PE 5034   5.384   7.585   0.922 -0.3095 -0.1660 -0.6847
 4815Poly    PE 5035   5.322   7.623   1.057  0.3261 -0.5265 -0.2799
 4815Poly    PE 5036   5.394   7.746   1.112 -0.6766 -0.1015  0.1370
 4815Poly    PE 5037   5.333   7.775   1.249 -0.5023  0.6199  0.0736
 4815Poly    PE 5038   5.406   7.891   1.316  0.3250  0.2964 -0.2381
 4815Poly    PE 5039   5.533   7.842   1.385  0.1005  0.0957  0.0396
 4815Poly    PE 5040   5.641   7.805   1.283 -0.3892 -0.2537 -0.3636
 4816Poly   PE1 5041   7.657   7.657   0.100  0.0000  0.0000  0.0000
 4816Poly   PE1 5042   7.745   7.657   0.225 -0.0000  0.0000 -0.0000
 4816Poly    PE 5043   7.725   7.774   0.322  0.2109  0.0733 -0.0450
 4816Poly    PE 5044   7.841   7.767   0.422  0.0226 -0.5022  0.1372
 4816Poly    PE 5045   7.792   7.664   0.524 -0.6429 -0.1089  0.2280
 4816Poly    PE 5046   7.837   7.710   0.663  0.0250  0.0206 -0.0238
 4816Poly    PE 5047   7.788   7.852   0.693 -0.0991  0.0259 -0.2453
 4816Poly    PE 5048   7.641   7.832   0.730 -0.1258  0.6530  0.0190
 4816Poly    PE 5049   7.548   7.858   0.611 -0.2171  0.1996 -0.0115
 4816Poly    PE 5050   7.403   7.846   0.658 -0.3907  0.2226 -0.5300
 4816Poly    PE 5051   7.337   7.984   0.667 -0.1187  0.3102  0.2367
 4816Poly    PE 5052   7.208   7.982   0.750 -0.2063 -0.6087  0.1012
 4816Poly    PE 5053   7.135   8.115   0.729  0.1042 -0.4424  0.0612
 4816Poly    PE 5054   6.994   8.096   0.784  0.0280  0.0276  0.0359
 4816Poly    PE 5055   6.929   8.221   0.843  0.2936 -0.1765  0.7777
 4816Poly    PE 5056   7.018   8.311   0.928 -0.0057  0.4160  0.4753
 4817Poly   PE1 5057   0.247   0.247  20.100 -0.0000  0.0000  0.0000
 4817Poly   PE1 5058   0.335   0.247  19.975  0.0000 -0.0000 -0.0000
 4817Poly    PE 5059   0.308   0.164  19.850 -0.6095  0.0970  0.0597
 4817Poly    PE 5060   0.404   0.215  19.742 -0.3705 -0.3948  0.0293
 4817Poly    PE 5061   0.538   0.265  19.797 -0.6110  0.2123  0.0785
 4817Poly    PE 5062   0.605   0.334  19.678  0.0624 -0.2901  0.1560
 4817Poly    PE 5063   0.516   0.447  19.625  0.2033 -0.4118 -0.3514
 4817Poly    PE 5064   0.472   0.400  19.486 -0.0710 -0.2680 -0.3142
 4817Poly    PE 5065   0.575   0.461  19.391 -0.3152  0.5846 -0.0436
 4817Poly    PE 5066   0.508   0.501  19.260  0.2502 -0.0462 -0.5384
 4817Poly    PE 5067   0.403   0.608  19.293  0.1207 -0.4187  0.3225
 4817Poly    PE 5068   0.269   0.536  19.310 -0.0283 -0.1630  0.2338
 4817Poly    PE 5069   0.191   0.591  19.190  0.4331 -0.0486 -0.0177
 4817Poly    PE 5070   0.177   0.743  19.184 -0.1159 -0.0913  0.1383
 4817Poly    PE 5071   0.162   0.772  19.034  0.4477 -0.3205  0.0336
 4817Poly    PE 5072   0.291   0.737  18.960  0.1997 -0.1082 -0.5104
 4818Poly   PE1 5073   2.717   0.247  20.100 -0.0000  0.0000  0.0000
 4818Poly   PE1 5074   2.805   0.247  19.975  0.0000  0.0000 -0.0000
 4818Poly    PE 5075   2.793   0.356  19.868 -0.3664  0.0084  0.0464
 4818Poly    PE 5076   2.903   0.335  19.764 -0.6514  0.2598 -0.3072
 4818Poly    PE 5077   2.877   0.223  19.662 -0.2030 -0.1843  0.0605
 4818Poly    PE 5078   3.001   0.178  19.584 -0.3011  0.0998 -0.2584
 4818Poly    PE 5079   2.997   0.026  19.594  0.2929  0.0968  0.0092
 4818Poly    PE 5080   3.114  -0.041  19.522  0.2940 -0.1711  0.2545
 4818Poly    PE 5081   3.121  -0.188  19.562  0.3488 -0.0979  0.5186
 4818Poly    PE 5082   3.149  -0.195  19.712 -0.0240  0.1606  0.6017
 4818Poly    PE 5083   3.299  -0.176  19.733  0.0151  0.3381  0.1806
 4818Poly    PE 5084   3.373  -0.272  19.640  0.2395  0.6997 -0.0195
 4818Poly    PE 5085   3.522  -0.237  19.630  0.3549  0.1417 -0.3084
 4818Poly    PE 5086   3.597  -0.273  19.758 -0.6736 -0.1508  0.2400
 4818Poly    PE 5087   3.573  -0.416  19.807 -0.4887 -0.3621 -0.2664
 4818Poly    PE 5088   3.604  -0.514  19.694 -0.6547 -0.7126 -0.0116
 4819Poly   PE1 5089   5.187   0.247  20.100  0.0000  0.0000 -0.0000
 4819Poly   PE1 5090   5.275   0.247  19.975 -0.0000  0.0000  0.0000
 4819Poly    PE 5091   5.221   0.259  19.832 -0.2042  0.1686  0.0912
 4819Poly    PE 5092   5.335   0.330  19.760 -0.2514  0.4310  0.2708
 4819Poly    PE 5093   5.318   0.481  19.780 -0.4031  0.4266  0.1766
 4819Poly    PE 5094   5.408   0.553  19.680 -0.1035  0.3070  0.3590
 4819Poly    PE 5095   5.354   0.534  19.538  0.3587  0.5333  0.1457
 4819Poly    PE 5096   5.462   0.496  19.437 -0.3243 -0.0621 -0.3924
 4819Poly    PE 5097   5.396   0.511  19.300 -0.0973  0.0013 -0.4967
 4819Poly    PE 5098   5.503   0.483  19.195  0.3373 -0.0873 -0.0397
 4819Poly    PE 5099   5.458   0.480  19.048  0.0580  0.2548  0.0362
 4819Poly    PE 5100   5.466   0.336  18.995 -0.3829  0.3271 -0.2344
 4819Poly    PE 5101   5.586   0.253  19.042 -0.8954 -0.2931  0.0069
 4819Poly    PE 5102   5.609   0.115  18.980 -0.5505 -0.1984 -0.0792
 4819Poly    PE 5103   5.629   0.012  19.092  0.4693  0.1071  0.0465
 4819Poly    PE 5104   5.697  -0.113  19.037  0.0931  0.1964 -0.6507
 4820Poly   PE1 5105   7.657   0.247  20.100 -0.0000  0.0000  0.0000
 4820Poly   PE1 5106   7.745   0.247  19.975  0.0000  0.0000 -0.0000
 4820Poly    PE 5107   7.725   0.358  19.872  0.0334  0.0356  0.0320
 4820Poly    PE 5108   7.607   0.306  19.790  0.2591  0.1625 -0.3823
 4820Poly    PE 5109   7.518   0.423  19.745 -0.2291  0.0586  0.2780
 4820Poly    PE 5110   7.581   0.550  19.804  0.0844  0.1729 -0.2864
 4820Poly    PE 5111   7.586   0.654  19.693 -0.0140  0.4577 -0.0256
 4820Poly    PE 5112   7.707   0.639  19.600 -0.1193 -0.1527 -0.0705
 4820Poly    PE 5113   7.724   0.775  19.532  0.2063  0.0171  0.3453
 4820Poly    PE 5114   7.679   0.755  19.387 -0.2827  0.2275  0.4629
 4820Poly    PE 5115   7.528   0.734  19.382 -0.2917  0.3843 -0.0235
 4820Poly    PE 5116   7.476   0.741  19.238  0.2720  0.0422 -0.2508
 4820Poly    PE 5117   7.326   0.717  19.229  0.2472 -0.1451  0.4619
 4820Poly    PE 5118   7.301   0.708  19.078  0.2661  0.7300  0.3935
 4820Poly    PE 5119   7.157   0.754  19.051 -0.0484 -0.2753  0.2786
 4820Poly    PE 5120   7.126   0.748  18.901  0.0637 -0.3908  0.2596
 4821Poly   PE1 5121   0.247   2.717  20.100 -0.0000  0.0000  0.0000
 4821Poly   PE1 5122   0.335   2.717  19.975  0.0000  0.0000 -0.0000
 4821Poly    PE 5123   0.309   2.812  19.858 -0.0779  0.0408  0.0504
 4821Poly    PE 5124   0.399   2.784  19.738 -0.0018  0.2865  0.0480
 4821Poly    PE 5125   0.369   2.651  19.668 -0.0279  0.1292  0.3561
 4821Poly    PE 5126   0.220   2.633  19.640  0.0805 -0.3545  0.0811
 4821Poly    PE 5127   0.192   2.611  19.491 -0.2707  0.0236  0.0885
 4821Poly    PE 5128   0.224   2.466  19.454 -0.4468 -0.1477  0.6000
 4821Poly    PE 5129   0.364   2.438  19.400 -0.1349  0.4405  1.0736
 4821Poly    PE 5130   0.408   2.540  19.295  0.1721  0.2618  1.0253
 4821Poly    PE 5131   0.312   2.516  19.178  1.0472 -0.1861  0.3695
 4821Poly    PE 5132   0.377   2.448  19.057 -0.1568  0.0132 -0.4278
 4821Poly    PE 5133   0.428   2.305  19.077  0.0989  0.1151 -0.3490
 4821Poly    PE 5134   0.337   2.212  18.997  0.0633 -0.0364 -0.1317
 4821Poly    PE 5135   0.206   2.208  19.076  0.2862  0.3092  0.2665
 4821Poly    PE 5136   0.243   2.143  19.209  0.0596 -0.0887  0.1356
 4822Poly   PE1 5137   2.717   2.717  20.100 -0.0000  0.0000  0.0000
 4822Poly   PE1 5138   2.805   2.717  19.975  0.0000  0.0000 -0.0000
 4822Poly    PE 5139   2.759   2.780  19.843 -0.2968 -0.2065  0.0033
 4822Poly    PE 5140   2.669   2.903  19.850 -0.0941 -0.0712  0.2531
 4822Poly    PE 5141   2.696   2.999  19.734 -0.1508 -0.6213 -0.2230
 4822Poly    PE 5142   2.848   3.020  19.736 -0.2047 -0.2455  0.2892
 4822Poly    PE 5143   2.865   3.168  19.773  0.2199 -0.1898 -0.1145
 4822Poly    PE 5144   2.976   3.225  19.685  0.2429  0.0124  0.0463
 4822Poly    PE 5145   3.036   3.344  19.762  0.2308  0.2947 -0.3757
 4822Poly    PE 5146   3.160   3.403  19.694  0.1723  0.2421 -0.5293
 4822Poly    PE 5147   3.225   3.497  19.795  0.2815 -0.5882  0.1948
 4822Poly    PE 5148   3.134   3.618  19.815  0.2955 -0.5603  0.0932
 4822Poly    PE 5149   3.166   3.707  19.695 -0.0403 -0.4197  0.1046
 4822Poly    PE 5150   3.090   3.839  19.711  0.2423 -0.2727  0.2593
 4822Poly    PE 5151   2.969   3.844  19.617  0.3759 -0.0877  0.0966
 4822Poly    PE 5152   2.883   3.720  19.640  0.2207 -0.0265 -0.1413
 4823Poly   PE1 5153   5.187   2.717  20.100  0.0000  0.0000 -0.0000
 4823Poly   PE1 5154   5.275   2.717  19.975 -0.0000  0.0000  0.0000
 4823Poly    PE 5155   5.260   2.832  19.875  0.2283 -0.1463 -0.2031
 4823Poly    PE 5156   5.361   2.808  19.762  0.0396 -0.1312 -0.3761
 4823Poly    PE 5157   5.493   2.802  19.838 -0.0835  0.3395 -0.1187
 4823Poly    PE 5158   5.621   2.773  19.760 -0.2494 -0.3920 -0.1350
 4823Poly    PE 5159   5.739   2.831  19.839 -0.1681  0.0764 -0.5904
 4823Poly    PE 5160   5.717   2.979  19.871 -0.4444 -0.1130  0.1331
 4823Poly    PE 5161   5.793   3.054  19.760  0.1108 -0.6138  0.1646
 4823Poly    PE 5162   5.743   3.198  19.757  0.4975 -0.4716  0.4343
 4823Poly    PE 5163   5.836   3.265  19.859  0.1122  0.1695  0.3772
 4823Poly    PE 5164   5.968   3.306  19.794  0.0605  0.0629  0.2030
 4823Poly    PE 5165   5.958   3.453  19.752  0.0976 -0.0064 -0.0556
 4823Poly    PE 5166   6.088   3.512  19.696 -0.0027  0.0861 -0.1912
 4823Poly    PE 5167   6.210   3.488  19.785  0.3438  0.4292 -0.5631
 4823Poly    PE 5168   6.302   3.609  19.798  0.7850 -0.0251  0.9446
 4824Poly   PE1 5169   7.657   2.717  20.100 -0.0000  0.0000  0.0000
 4824Poly   PE1 5170   7.745   2.717  19.975  0.0000  0.0000 -0.0000
 4824Poly    PE 5171   7.685   2.766  19.843  0.1550  0.0875 -0.0382
 4824Poly    PE 5172   7.705   2.918  19.843 -0.3995  0.1661  0.1597
 4824Poly    PE 5173   7.566   2.981  19.841 -0.4322  0.1049  0.4345
 4824Poly    PE 5174   7.574   3.128  19.800 -0.0248 -0.0359 -0.0067
 4824Poly    PE 5175   7.433   3.187  19.795 -0.0756 -0.1841 -0.3685
 4824Poly    PE 5176   7.383   3.199  19.651 -0.1809  0.2573 -0.2981
 4824Poly    PE 5177   7.294   3.323  19.635 -0.1754  0.3175  0.1287
 4824Poly    PE 5178   7.368   3.438  19.704  0.2505 -0.1459  0.4618
 4824Poly    PE 5179   7.475   3.491  19.609  0.1623 -0.4873  0.1671
 4824Poly    PE 5180   7.496   3.640  19.634  0.0144 -0.4285 -0.0516
 4824Poly    PE 5181   7.630   3.640  19.708 -0.0608 -0.0361  0.0903
 4824Poly    PE 5182   7.613   3.567  19.841 -0.3815  0.2156  0.1917
 4824Poly    PE 5183   7.684   3.432  19.823 -0.4257  0.2445 -0.2102
 4824Poly    PE 5184   7.815   3.429  19.745  0.1272 -0.2714  0.7089
 4825Poly   PE1 5185   0.247   5.187  20.100 -0.0000  0.0000  0.0000
 4825Poly   PE1 5186   0.335   5.187  19.975  0.0000  0.0000 -0.0000
 4825Poly    PE 5187   0.314   5.303  19.878 -0.1626 -0.2398 -0.2554
 4825Poly    PE 5188   0.416   5.297  19.764 -0.0442  0.0888 -0.1685
 4825Poly    PE 5189   0.428   5.160  19.697  0.0877  0.1059 -0.1820
 4825Poly    PE 5190   0.543   5.085  19.765 -0.0473  0.2378  0.1989
 4825Poly    PE 5191   0.662   5.167  19.814 -0.2670  0.4900  0.3200
 4825Poly    PE 5192   0.787   5.079  19.812 -0.3261  0.4104 -0.0451
 4825Poly    PE 5193   0.867   5.112  19.686 -0.4964 -0.1726 -0.3138
 4825Poly    PE 5194   0.860   5.264  19.668  0.0239 -0.1602 -0.4249
 4825Poly    PE 5195   0.975   5.311  19.578  0.1511  0.1662 -0.0974
 4825Poly    PE 5196   0.944   5.250  19.441  0.1561 -0.2531  0.0835
 4825Poly    PE 5197   0.817   5.312  19.384  0.1307 -0.2432  0.1510
 4825Poly    PE 5198   0.708   5.205  19.373 -0.1527  0.0524  0.0410
 4825Poly    PE 5199   0.642   5.211  19.235  0.1433 -0.2686 -0.1170
 4825Poly    PE 5200   0.627   5.072  19.172 -0.2162 -0.1435 -0.3170
 4826Poly   PE1 5201   2.717   5.187  20.100 -0.0000  0.0000  0.0000
 4826Poly   PE1 5202   2.805   5.187  19.975  0.0000  0.0000 -0.0000
 4826Poly    PE 5203   2.754   5.247  19.844 -0.1377 -0.0984  0.0081
 4826Poly    PE 5204   2.793   5.394  19.860  0.0587 -0.2021  0.5092
 4826Poly    PE 5205   2.675   5.481  19.817  0.1032 -0.1611  0.4713
 4826Poly    PE 5206   2.709   5.575  19.701  0.0178 -0.2306  0.3898
 4826Poly    PE 5207   2.576   5.633  19.650  0.2902 -0.1738 -0.2827
 4826Poly    PE 5208   2.598   5.688  19.509  0.0044  0.0100 -0.2579
 4826Poly    PE 5209   2.550   5.833  19.506 -0.2436 -0.0676 -0.0752
 4826Poly    PE 5210   2.634   5.899  19.396 -0.0312  0.0204  0.1410
 4826Poly    PE 5211   2.556   5.991  19.303  0.2460 -0.1517 -0.2697
 4826Poly    PE 5212   2.578   6.135  19.349  0.1188 -0.2472  0.0974
 4826Poly    PE 5213   2.718   6.196  19.340 -0.1685  0.3817 -0.3056
 4826Poly    PE 5214   2.822   6.118  19.421 -0.1385  0.4993 -0.2305
 4826Poly    PE 5215   2.962   6.113  19.358  0.1160 -0.1161  0.3648
 4826Poly    PE 5216   3.011   6.249  19.309 -0.1879 -0.0160  0.3371
 4827Poly   PE1 5217   5.187   5.187  20.100  0.0000  0.0000 -0.0000
 4827Poly   PE1 5218   5.275   5.187  19.975 -0.0000  0.0000  0.0000
 4827Poly    PE 5219   5.232   5.265  19.851 -0.4462  0.1682  0.2549
 4827Poly    PE 5220   5.356   5.291  19.764 -0.6957  0.2878 -0.0680
 4827Poly    PE 5221   5.379   5.172  19.671  0.3038  0.0726  0.4324
 4827Poly    PE 5222   5.515   5.162  19.602  0.0956  0.1084  0.0070
 4827Poly    PE 5223   5.538   5.294  19.528  0.1635  0.1441  0.0893
 4827Poly    PE 5224   5.561   5.270  19.378 -0.1165  0.0464  0.0604
 4827Poly    PE 5225   5.517   5.392  19.297 -0.0391 -0.1475 -0.2743
 4827Poly    PE 5226   5.379   5.368  19.235 -0.3056 -0.3627  0.3817
 4827Poly    PE 5227   5.371   5.444  19.102 -0.8058  0.0489  0.6435
 4827Poly    PE 5228   5.387   5.596  19.118 -0.3368  0.0127  0.5319
 4827Poly    PE 5229   5.385   5.670  18.985  0.1213 -0.5014  0.2315
 4827Poly    PE 5230   5.241   5.711  18.956  0.3103 -0.0436 -0.0952
 4827Poly    PE 5231   5.211   5.743  18.810 -0.5390  0.8191  0.2404
 4827Poly    PE 5232   5.278   5.878  18.785  0.7577  0.1923  0.1351
 4828Poly   PE1 5233   7.657   5.187  20.100 -0.0000  0.0000  0.0000
 4828Poly   PE1 5234   7.745   5.187  19.975  0.0000  0.0000 -0.0000
 4828Poly    PE 5235   7.706   5.281  19.861  0.1147  0.2522  0.1669
 4828Poly    PE 5236   7.832   5.304  19.778  0.0593  0.4966  0.1469
 4828Poly    PE 5237   7.820   5.409  19.668 -0.6230 -0.0548 -0.3125
 4828Poly    PE 5238   7.741   5.366  19.543 -0.0178 -0.4130 -0.5787
 4828Poly    PE 5239   7.726   5.214  19.530 -0.0598 -0.4582 -0.0562
 4828Poly    PE 5240   7.826   5.195  19.416 -0.0029 -0.0622 -0.0766
 4828Poly    PE 5241   7.871   5.049  19.426  0.4339  0.0598 -0.2403
 4828Poly    PE 5242   7.758   4.951  19.456  0.3069  0.2552 -0.0758
 4828Poly    PE 5243   7.788   4.842  19.558 -0.3045 -0.1524 -0.3174
 4828Poly    PE 5244   7.770   4.708  19.485 -0.4603 -0.3119  0.0105
 4828Poly    PE 5245   7.815   4.595  19.578 -0.3977  0.0627  0.4421
 4828Poly    PE 5246   7.903   4.502  19.495 -0.4467  0.1907  0.2449
 4828Poly    PE 5247   7.978   4.414  19.596  0.3536  0.1878 -0.3258
 4828Poly    PE 5248   7.965   4.272  19.541  0.0415  0.0774  0.0225
 4829Poly   PE1 5249   0.247   7.657  20.100  0.0000  0.0000 -0.0000
 4829Poly   PE1 5250   0.335   7.657  19.975 -0.0000  0.0000  0.0000
 4829Poly    PE 5251   0.300   7.747  19.856 -0.3338 -0.2384 -0.0849
 4829Poly    PE 5252   0.406   7.715  19.750 -0.1438  0.0006  0.0333
 4829Poly    PE 5253   0.470   7.578  19.771  0.5679  0.2537 -0.4066
 4829Poly    PE 5254   0.598   7.569  19.688  0.9505  0.3866  0.1563
 4829Poly    PE 5255   0.576   7.519  19.545 -0.2122  0.3702  0.3236
 4829Poly    PE 5256   0.579   7.632  19.443 -0.7600  0.1962  0.1060
 4829Poly    PE 5257   0.551   7.593  19.298  0.2210 -0.2970  0.0315
 4829Poly    PE 5258   0.405   7.562  19.264 -0.0149  0.5319  0.2542
 4829Poly    PE 5259   0.329   7.660  19.174  0.0496  0.3465 -0.0059
 4829Poly    PE 5260   0.379   7.804  19.194 -0.1383  0.4454 -0.2325
 4829Poly    PE 5261   0.261   7.897  19.170 -0.3896  0.1636 -0.0997
 4829Poly    PE 5262   0.212   7.878  19.026 -0.9006  0.1972  0.0638
 4829Poly    PE 5263   0.256   7.993  18.935 -0.5461 -0.1432 -0.2028
 4829Poly    PE 5264   0.397   7.981  18.878 -0.3012 -0.3325  0.4274
 4830Poly   PE1 5265   2.717   7.657  20.100 -0.0000  0.0000  0.0000
 4830Poly   PE1 5266   2.805   7.657  19.975  0.0000  0.0000 -0.0000
 4830Poly    PE 5267   2.761   7.758  19.868 -0.2972 -0.1750 -0.0448
 4830Poly    PE 5268   2.667   7.682  19.775  0.1511 -0.1150 -0.5551
 4830Poly    PE 5269   2.686   7.728  19.630  0.0944  0.8761 -0.2629
 4830Poly    PE 5270   2.588   7.660  19.534  0.0797  0.3647  0.1028
 4830Poly    PE 5271   2.587   7.726  19.395 -0.4304 -0.0732 -0.1084
 4830Poly    PE 5272   2.550   7.873  19.415  0.2708  0.1084 -0.1205
 4830Poly    PE 5273   2.606   7.965  19.305 -0.0508  0.3444 -0.0898
 4830Poly    PE 5274   2.756   7.938  19.295 -0.0807  0.1618 -0.0531
 4830Poly    PE 5275   2.786   7.863  19.165 -0.6852 -0.1989  0.0045
 4830Poly    PE 5276   2.827   7.716  19.180  0.3812  0.0691 -0.1196
 4830Poly    PE 5277   2.887   7.660  19.051  0.3071 -0.2159 -0.0298
 4830Poly    PE 5278   2.879   7.508  19.072  0.2541 -0.1827  0.1981
 4830Poly    PE 5279   2.816   7.415  18.968 -0.1985  0.2440  0.0826
 4830Poly    PE 5280   2.743   7.298  19.035 -0.6539  0.2337 -0.4207
 4831Poly   PE1 5281   5.187   7.657  20.100  0.0000  0.0000 -0.0000
 4831Poly   PE1 5282   5.275   7.657  19.975 -0.0000  0.0000  0.0000
 4831Poly    PE 5283   5.427   7.645  19.964 -0.0426 -0.4253 -0.1825
 4831Poly    PE 5284   5.471   7.626  19.819 -0.1224  0.2179 -0.2975
 4831Poly    PE 5285   5.452   7.477  19.791 -0.4846  0.1339  0.3595
 4831Poly    PE 5286   5.438   7.452  19.641 -0.4714 -0.3080  0.4285
 4831Poly    PE 5287   5.410   7.305  19.610 -0.0262 -0.3839  0.3605
 4831Poly    PE 5288   5.451   7.268  19.468 -0.1446  0.1721  0.1775
 4831Poly    PE 5289   5.353   7.319  19.362  0.1658 -0.3119 -0.3575
 4831Poly    PE 5290   5.228   7.231  19.358 -0.2489  0.2511 -0.0563
 4831Poly    PE 5291   5.195   7.218  19.209 -0.1721  0.1776 -0.0673
 4831Poly    PE 5292   5.222   7.079  19.153 -0.0740 -0.0306  0.4866
 4831Poly    PE 5293   5.113   6.975  19.183 -0.1844 -0.2013 -0.4475
 4831Poly    PE 5294   4.989   7.032  19.253  0.2694  0.0128  0.2047
 4831Poly    PE 5295   4.910   7.098  19.140 -0.1199 -0.5397  0.1438
 4831Poly    PE 5296   4.768   7.120  19.192 -0.4777 -0.2415 -0.9150
 4832Poly   PE1 5297   7.657   7.657  20.100 -0.0000  0.0000  0.0000
 4832Poly   PE1 5298   7.745   7.657  19.975  0.0000  0.0000 -0.0000
 4832Poly    PE 5299   7.725   7.775  19.880 -0.5043  0.0431  0.1565
 4832Poly    PE 5300   7.778   7.784  19.737 -0.1651 -0.3511  0.2557
 4832Poly    PE 5301   7.732   7.908  19.660  0.6628 -0.2343 -0.0703
 4832Poly    PE 5302   7.846   8.010  19.656 -0.0037  0.5136 -0.5266
 4832Poly    PE 5303   7.854   8.098  19.780 -0.2164  0.0437 -0.1721
 4832Poly    PE 5304   7.990   8.167  19.793 -0.2419  0.0443  0.1183
 4832Poly    PE 5305   7.972   8.317  19.817 -0.5085 -0.0011  0.2057
 4832Poly    PE 5306   7.899   8.376  19.696 -0.2259  0.0618  0.0650
 4832Poly    PE 5307   8.005   8.408  19.591 -0.4838  0.1160 -0.1799
 4832Poly    PE 5308   8.018   8.294  19.490 -0.0501  0.1263 -0.1383
 4832Poly    PE 5309   7.891   8.288  19.405  0.1228  0.1279 -0.3979
 4832Poly    PE 5310   7.844   8.144  19.387  0.1002  0.1108 -0.2046
 4832Poly    PE 5311   7.695   8.140  19.421  0.1963  0.4208  0.2720
 4832Poly    PE 5312   7.651   8.217  19.546  0.2098 -0.1249  0.6205
 4833SOL     OW 5313   5.137   6.031   5.648 -0.4934  0.5606 -0.0481
 4834SOL     OW 5314   7.432   9.269  17.321  0.7466  0.5407  0.2013
 4835SOL     OW 5315   8.626   7.623   0.660 -0.2293 -0.2772 -0.2272
 4836SOL     OW 5316   8.037   2.911  14.179  0.6442 -0.3452  0.5163
 4837SOL     OW 5317   0.646   6.508   7.948  0.0800  0.0363 -0.4468
 4838SOL     OW 5318   7.863   5.709  14.524  0.7106  0.1005  0.0371
 4839SOL     OW 5319   8.584   1.910   5.391  0.1281 -1.1758  0.2326
 4840SOL     OW 5320   7.096   5.271   4.393 -0.3717  0.9199 -0.2317
 4841SOL     OW 5321   6.866   4.370   1.456  0.2856 -0.7893  0.1658
 4842SOL     OW 5322   1.548   7.228  11.942  0.1738  0.0938 -0.0579
 4843SOL     OW 5323   2.304   4.455   3.481  1.0529 -0.5672  0.5785
 4844SOL     OW 5324   8.252   9.855   8.339  0.5855  0.0211  0.4191
 4845SOL     OW 5325   2.573   3.967  13.903 -0.2866 -0.3001 -0.0027
 4846SOL     OW 5326   0.617   6.446   9.687 -0.1968 -0.6403 -0.4982
 4847SOL     OW 5327   8.324   3.351   2.866 -0.3638 -0.5384  0.7809
 4848SOL     OW 5328   2.361   9.419   5.684  0.4481 -0.1445  0.4576
 4849SOL     OW 5329   9.524   8.524   6.354  0.2054 -0.2825  0.0247
 4850SOL     OW 5330   8.278   9.262   5.393 -0.0969 -0.3116 -0.3820
 4851SOL     OW 5331   0.777   4.156  11.023 -0.5320  0.3566 -0.2234
 4852SOL     OW 5332   0.308   8.328  14.159 -0.3654 -0.3317 -0.1793
 4853SOL     OW 5333   6.285   4.919  11.737 -0.2908 -0.1460 -0.3137
 4854SOL     OW 5334   1.046   1.075  10.731 -0.5477  0.2890  0.6348
 4855SOL     OW 5335   7.784   0.830   3.541  0.3629 -0.6480  0.5366
 4856SOL     OW 5336   5.123   7.195  14.366 -0.8443 -0.0137  0.2830
 4857SOL     OW 5337   5.215   6.288   1.886  0.0894  0.1633  0.0487
 4858SOL     OW 5338   9.152   7.273  17.363  0.2748  0.1965 -0.4024
 4859SOL     OW 5339   2.117   7.014  10.035 -0.1365  0.1369 -0.0176
 4860SOL     OW 5340   1.163   9.139  18.768  0.2317 -0.4888 -0.7971
 4861SOL     OW 5341   4.155   1.975   0.698 -0.3079  0.3874 -0.7495
 4862SOL     OW 5342   7.183   4.017   7.400 -0.2649 -0.5136  0.4256
 4863SOL     OW 5343   5.756   1.354  18.901 -0.0104  0.5160  0.4128
 4864SOL     OW 5344   0.829   3.241   7.506  0.0456 -0.5280 -0.3140
 4865SOL     OW 5345   2.426   1.953  13.955  0.4570  0.2168 -0.4973
 4866SOL     OW 5346   9.585   6.325  12.850 -0.5780 -0.5361 -0.1041
 4867SOL     OW 5347   0.943   8.218   2.013  0.3599 -0.0506  0.0577
 4868SOL     OW 5348   3.861   8.796   5.220  0.1076 -0.0895 -0.4719
 4869SOL     OW 5349   8.454   7.504  11.077 -0.4568  0.3189  0.6692
 4870SOL     OW 5350   7.388   0.514  17.060 -0.5183 -0.1637 -0.7622
 4871SOL     OW 5351   8.074   7.531  11.528  0.2467 -0.4990  0.3982
 4872SOL     OW 5352   0.387   4.310  17.690  0.2126  0.3998 -0.3164
 4873SOL     OW 5353   3.908   0.185  15.058 -0.1561  0.7753 -0.6288
 4874SOL     OW 5354   8.737   7.723   5.422 -0.0652 -0.1293 -0.4556
 4875SOL     OW 5355   1.470   6.034  15.048 -0.0870  0.2307  0.3327
 4876SOL     OW 5356   4.291   7.908   1.124 -0.3168 -0.0849  0.3758
 4877SOL     OW 5357   6.230   8.442   3.654  0.4563 -0.2292  0.0184
 4878SOL     OW 5358   8.499   4.278  11.047  0.6182  0.0890  0.6161
 4879SOL     OW 5359   9.610   0.407  10.577  0.1123 -0.1639  0.0939
 4880SOL     OW 5360   7.168   9.051  15.817  0.3071 -0.1156 -0.1307
 4881SOL     OW 5361   9.247   1.413  17.499  0.2409 -0.0340 -0.0624
 4882SOL     OW 5362   9.084   9.605  11.449  0.4966  0.0775 -0.4484
 4883SOL     OW 5363   8.603   1.863   0.393 -0.1798  0.0955  0.3787
 4884SOL     OW 5364   2.908   6.616   2.238  0.3620  0.0201  0.0150
 4885SOL     OW 5365   0.185   8.861  18.021  0.2156 -0.1730 -0.1995
 4886SOL     OW 5366   5.443   0.052  15.349  0.0620  0.5957  0.3335
 4887SOL     OW 5367   1.643   3.948  13.737  0.2099  0.2361  0.1367
 4888SOL     OW 5368   0.350   6.066  10.062 -1.1329  0.7095 -0.2284
 4889SOL     OW 5369   5.589   7.050  19.326  0.9410 -0.1813  0.7575
 4890SOL     OW 5370   5.857   3.563   6.141  0.3790 -0.1683 -0.2060
 4891SOL     OW 5371   8.127   7.277  19.776  0.2773  0.1568 -0.5425
 4892SOL     OW 5372   3.988   7.000   5.276  0.1742 -0.1365 -0.6197
 4893SOL     OW 5373   4.324   1.486  18.331 -0.4390 -0.5339 -0.1451
 4894SOL     OW 5374   1.722   7.906  15.451 -0.6562  0.6504  0.3955
 4895SOL     OW 5375   2.487   6.571   1.637  0.1561 -0.0059 -0.0843
 4896SOL     OW 5376   4.104   1.395  10.259 -0.3994 -0.2726 -0.0924
 4897SOL     OW 5377   4.287   3.380  14.075  0.2418  0.2824  0.2612
 4898SOL     OW 5378   5.015   5.073   6.701 -0.0718  0.4078  0.1896
 4899SOL     OW 5379   0.474   0.126  12.787 -0.5875  0.5469  0.0532
 4900SOL     OW 5380   8.352   5.107  16.951 -0.5633  0.1487 -0.6415
 4901SOL     OW 5381   5.483   1.815  10.171 -0.4189 -0.0030  0.1268
 4902SOL     OW 5382   3.624   5.676   1.576 -0.8107 -0.3164  0.3695
 4903SOL     OW 5383   6.765   2.751   4.887  0.1532 -0.4935  0.5296
 4904SOL     OW 5384   0.057   0.290  15.542  0.0140  0.0841 -0.1036
 4905SOL     OW 5385   9.046   4.808  10.260  0.1597  0.9269 -0.1795
 4906SOL     OW 5386   9.442   0.028   7.755 -0.1331  0.4997 -0.7530
 4907SOL     OW 5387   2.344   8.856   7.743 -0.1119  0.2872  0.3355
 4908SOL     OW 5388   5.671   8.647  13.183  0.2676  0.1665 -0.0681
 4909SOL     OW 5389   6.628   5.741  16.431 -0.4624 -0.3359 -0.6300
 4910SOL     OW 5390   5.399   4.559  12.104  0.6097 -0.1500 -0.6902
 4911SOL     OW 5391   5.743   0.895   5.644  0.1822  0.1035  0.7984
 4912SOL     OW 5392   8.578   3.021   6.510  0.2737 -0.0944  0.2900
 4913SOL     OW 5393   9.394   1.103   5.101 -0.3294 -0.3767 -0.4337
 4914SOL     OW 5394   8.523   9.278   0.404 -0.3958 -0.4532 -0.4297
 4915SOL     OW 5395   4.167   8.888   9.220 -0.5563  0.1783  0.0633
 4916SOL     OW 5396   3.873   1.454  16.065  0.1246 -0.1910 -0.5668
 4917SOL     OW 5397   5.190   9.335   0.326 -0.4628  0.4760  0.0375
 4918SOL     OW 5398   4.637   5.536   6.554 -0.1224 -0.4828  0.2196
 4919SOL     OW 5399   9.655   4.578  15.692  0.2702  0.1111  0.0347
 4920SOL     OW 5400   2.365   6.748   8.062 -0.7013  0.0884  0.0145
 4921SOL     OW 5401   1.072   0.399   3.383 -0.1291  0.3046  0.2863
 4922SOL     OW 5402   7.199   3.478  17.739  0.0687  0.0091  0.0267
 4923SOL     OW 5403   3.133   8.160   5.331  0.0550  0.4997 -0.0937
 4924SOL     OW 5404   6.074   1.178  16.386 -0.6689 -0.2567  0.2297
 4925SOL     OW 5405   2.200   7.719  16.123  0.6246 -0.0318  0.1806
 4926SOL     OW 5406   8.041   5.322  13.149  0.0872 -0.1216 -0.4035
 4927SOL     OW 5407   8.272   7.609  19.769  0.0472 -0.1573  0.1424
 4928SOL     OW 5408   1.796   1.966  14.950  0.6844  0.3732  0.1010
 4929SOL     OW 5409   2.556   5.387   4.146 -0.6043  0.3269  0.6568
 4930SOL     OW 5410   9.721   8.979  16.218  0.1312  0.3825  0.6006
 4931SOL     OW 5411   6.555   6.355   3.128 -0.1630 -0.5861 -0.0124
 4932SOL     OW 5412   8.735   4.611   0.587 -0.4621  0.6545 -0.3044
 4933SOL     OW 5413   1.922   2.591  19.245 -0.3603  0.2529 -0.3102
 4934SOL     OW 5414   6.508   7.867   1.689 -0.7346 -0.2810  0.0276
 4935SOL     OW 5415   1.483   7.370  17.029 -0.0355  0.3023  0.0757
 4936SOL     OW 5416   1.624   0.037  16.641  0.1317 -0.2556 -0.2159
 4937SOL     OW 5417   1.915   0.235   9.743  0.3702  0.2188 -0.1796
 4938SOL     OW 5418   3.521   5.886   8.172 -0.3102 -0.1640  0.3771
 4939SOL     OW 5419   2.124   1.979  12.258 -0.0174  0.0494  0.0373
 4940SOL     OW 5420   2.794   4.298   0.649 -0.1541  0.0202 -0.3947
 4941SOL     OW 5421   4.138   8.079  17.953  0.1100  0.1938  0.1293
 4942SOL     OW 5422   3.824   9.459  13.404  0.1966 -0.1944 -0.1921
 4943SOL     OW 5423   7.904   1.289   7.046  0.3827  0.2672 -0.2954
 4944SOL     OW 5424   1.507   8.531  12.811 -0.2780  0.4072  0.2239
 4945SOL     OW 5425   5.965   9.662  10.211  0.4812 -0.3600  0.1253
 4946SOL     OW 5426   0.919   7.175   9.795 -0.1440 -0.4437 -0.0427
 4947SOL     OW 5427   7.117   8.043  11.826  0.4128  0.5786  0.4071
 4948SOL     OW 5428   0.122   8.600   7.983 -0.5608 -0.8363  0.3101
 4949SOL     OW 5429   9.813   8.704   0.918  0.5489 -0.3639 -0.2467
 4950SOL     OW 5430   2.396   1.992   1.179  0.2726  0.1805  0.3302
 4951SOL     OW 5431   2.080   0.701  10.385 -0.3779  0.0568  0.4472
 4952SOL     OW 5432   7.848   2.317   8.790  0.0980 -0.1524 -0.0627
 4953SOL     OW 5433   0.235   5.789   9.044  0.7017  0.4470 -0.1901
 4954SOL     OW 5434   2.380   5.184   7.906  0.7074 -0.3451  0.6837
 4955SOL     OW 5435   7.575   5.404  17.835 -0.2588  0.0821 -0.2905
 4956SOL     OW 5436   7.639   5.753  10.452 -0.2094 -0.0587 -0.5000
 4957SOL     OW 5437   4.902   1.070   1.496 -0.2420 -0.2931  0.0672
 4958SOL     OW 5438   7.567   2.318   8.580 -0.1026  0.3342  0.5676
 4959SOL     OW 5439   1.673   3.927   0.661  0.0480  0.0101 -0.2883
 4960SOL     OW 5440   4.932   9.509  12.414 -0.2999  0.6476 -0.6186
 4961SOL     OW 5441   6.755   0.614  14.775  0.1981 -0.2962 -0.0908
 4962SOL     OW 5442   4.190   0.208   9.642 -0.3791  0.1145 -0.0854
 4963SOL     OW 5443   5.019   6.722  15.174  0.1749  0.4382  0.3929
 4964SOL     OW 5444   5.824   7.012   7.388  0.1666 -0.2373  0.0407
 4965SOL     OW 5445   1.834   5.562   8.235 -0.4172  0.7541 -0.0453
 4966SOL     OW 5446   5.729   4.368  15.225 -0.0570 -0.0378  0.4630
 4967SOL     OW 5447   8.163   8.980   6.212 -0.1387 -0.2767  0.0849
 4968SOL     OW 5448   8.409   6.918  17.523 -0.7566  0.3893  0.4384
 4969SOL     OW 5449   9.583   9.232  15.195 -0.3412  0.1645 -0.1335
 4970SOL     OW 5450   8.984   0.860  15.539  0.2384  0.3893 -0.3238
 4971SOL     OW 5451   1.812   0.837   3.662 -0.0224 -0.1735  0.2650
 4972SOL     OW 5452   4.720   5.297  10.561  0.0929  0.0048 -0.5000
 4973SOL     OW 5453   3.747   8.815  19.784 -0.0651 -0.3688  0.3017
 4974SOL     OW 5454   8.204   1.555   8.813 -0.0517  0.3655  0.3209
 4975SOL     OW 5455   4.200   5.237  19.229  0.1544 -0.3030  0.1194
 4976SOL     OW 5456   1.439   7.963   0.964 -0.0182  0.0833 -0.3871
 4977SOL     OW 5457   7.504   8.573   3.811 -0.0039  0.2859  0.4499
 4978SOL     OW 5458   5.731   1.757  18.840 -0.4611 -0.3110  0.2399
 4979SOL     OW 5459   4.601   0.732  16.802 -0.5029 -0.2334 -0.1827
 4980SOL     OW 5460   3.586   0.543  10.028 -0.1691 -0.4061  0.1835
 4981SOL     OW 5461   4.598   7.092  15.189  0.3274 -0.4424 -0.1377
 4982SOL     OW 5462   8.723   1.738   5.927 -0.2177  0.0668  0.5897
 4983SOL     OW 5463   3.078   0.047   4.588  0.1838  0.2722  0.0390
 4984SOL     OW 5464   1.937   0.710   5.548 -0.1122 -0.1878 -0.1066
 4985SOL     OW 5465   6.107   0.760   5.496 -0.9742  0.1640  0.4472
 4986SOL     OW 5466   6.696   3.193  15.246  0.1406  0.1304  0.0716
 4987SOL     OW 5467   1.022   2.956   3.206 -0.4434  0.2886 -0.6980
 4988SOL     OW 5468   4.634   1.566   3.096  0.0455 -0.4449  0.0187
 4989SOL     OW 5469   7.497   5.504  14.190  0.2991  0.0533  0.6844
 4990SOL     OW 5470   5.770   4.071   4.126 -0.2921 -0.3269 -0.2987
 4991SOL     OW 5471   2.852   0.325  14.706  0.5332  0.0512  0.0721
 4992SOL     OW 5472   7.704   3.497  16.935 -0.3249  0.0202  0.5773
 4993SOL     OW 5473   6.781   2.661   6.544 -0.2033 -0.2332 -0.2905
 4994SOL     OW 5474   4.541   4.063   1.517 -0.5844 -0.2507 -0.0196
 4995SOL     OW 5475   0.877   0.251   5.800 -0.0945 -0.4792 -0.2628
 4996SOL     OW 5476   2.387   2.893   8.754  0.8112 -0.0981  0.3948
 4997SOL     OW 5477   9.686   0.232  19.623  0.0600  0.3102 -0.0842
 4998SOL     OW 5478   3.539   5.178   5.563 -0.0255  0.0605  0.2796
 4999SOL     OW 5479   1.200   2.754   4.364  0.5611  0.8362 -0.0992
 5000SOL     OW 5480   0.705   0.306   9.271 -0.1648 -0.2465  0.6011
 5001SOL     OW 5481   0.340   7.976   4.712 -0.1435  0.1840  0.3115
 5002SOL     OW 5482   9.545   7.276  18.369  0.1844 -0.5567  0.7605
 5003SOL     OW 5483   3.115   7.226  11.084 -0.2010  0.0981 -0.2367
 5004SOL     OW 5484   6.310   5.382  12.305 -0.2485  0.4122  0.3844
 5005SOL     OW 5485   0.298   3.377   1.879  0.3302 -0.3921 -0.1611
 5006SOL     OW 5486   8.903   0.199  19.005 -0.3178 -0.0794  0.2510
 5007SOL     OW 5487   5.038   8.798   7.027 -0.3256  0.2804 -0.4376
 5008SOL     OW 5488   8.897   8.255   6.568  0.3991 -0.1615 -0.5476
 5009SOL     OW 5489   5.384   9.318   9.050 -0.1617  0.4852  0.7394
 5010SOL     OW 5490   2.196   0.987  16.727 -0.2101  0.0902  0.3364
 5011SOL     OW 5491   8.775   1.375   7.001 -0.2427  0.0773  0.0143
 5012SOL     OW 5492   7.209   8.676   3.770  0.1227 -0.1313 -0.2855
 5013SOL     OW 5493   9.516   1.534   4.762  0.4249  0.6247 -0.6089
 5014SOL     OW 5494   9.567   2.842   1.652 -0.4526  0.3690  0.3465
 5015SOL     OW 5495   4.821   5.787   3.460  0.1237 -0.1187  0.1813
 5016SOL     OW 5496   8.092   5.010  12.849  0.3683  0.6045  0.5783
 5017SOL     OW 5497   6.013   3.168   6.065  0.9763 -0.3888 -0.2619
 5018SOL     OW 5498   2.989   9.063   4.515 -0.1733  0.2583 -0.4291
 5019SOL     OW 5499   4.136   1.465   9.125 -0.3703 -0.1861  0.3885
 5020SOL     OW 5500   7.800   3.171   6.407 -0.5390  0.5838  0.4272
 5021SOL     OW 5501   8.343   5.148  11.059 -0.1930  0.0282 -0.1437
 5022SOL     OW 5502   5.939   3.638   4.169  0.2757  0.3392 -0.1178
 5023SOL     OW 5503   9.109   4.874   4.924 -0.0391  0.0648 -0.2094
 5024SOL     OW 5504   1.132   6.830  10.283 -0.1242  0.2778  0.0278
 5025SOL     OW 5505   6.321   6.071  12.545 -0.5951 -0.0906  0.2251
 5026SOL     OW 5506   7.499   3.251   3.052  0.5384  0.0973  0.4613
 5027SOL     OW 5507   4.114   2.456  11.007  0.6959 -0.0171  0.9940
 5028SOL     OW 5508   5.244   0.030  17.831 -0.0116  0.0313  0.3951
 5029SOL     OW 5509   2.139   5.094  11.153 -0.2222  0.0836 -0.1245
 5030SOL     OW 5510   3.130   8.680  10.116 -0.0803 -0.0947  0.2265
 5031SOL     OW 5511   6.418   4.128  15.336 -0.6628  0.0451 -0.2307
 5032SOL     OW 5512   9.778   3.348   0.771  0.7052 -0.3342 -0.5674
 5033SOL     OW 5513   8.812   3.775   4.898 -0.1067 -0.1533 -0.6688
 5034SOL     OW 5514   5.629   8.080  13.674  0.0131 -0.0985  0.0714
 5035SOL     OW 5515   4.898   7.366  10.052 -0.4418  0.1332 -0.4442
 5036SOL     OW 5516   3.081   3.213   8.177 -0.5775 -0.1269 -0.1940
 5037SOL     OW 5517   7.967   0.417  13.169 -0.4673  0.0345 -0.3205
 5038SOL     OW 5518   9.327   5.438  11.442  0.1616  0.3635  0.0560
 5039SOL     OW 5519   0.095   4.363   8.249  0.1798  0.0915  0.2540
 5040SOL     OW 5520   5.010   0.254  14.299  0.0758 -0.1918 -0.2693
 5041SOL     OW 5521   1.522   3.143  14.948 -0.0374 -0.4190 -0.2518
 5042SOL     OW 5522   8.081   5.102   7.514  0.2986  0.3262  0.3802
 5043SOL     OW 5523   7.059   7.962  14.299 -0.0966  0.1610  0.3812
 5044SOL     OW 5524   0.671   5.304  18.840  0.0065 -0.2313 -0.0424
 5045SOL     OW 5525   1.100   3.749   3.254  0.1634 -0.0157  0.2707
 5046SOL     OW 5526   3.533   3.448  13.051  0.1375 -0.1078  0.1845
 5047SOL     OW 5527   7.326   7.761   3.799  0.3388  0.6935  0.2172
 5048SOL     OW 5528   5.386   7.445   2.078  0.0633  0.1691 -0.1341
 5049SOL     OW 5529   8.954   2.234   8.305 -0.0204  0.3423 -0.1843
 5050SOL     OW 5530   3.433   5.080  15.983 -0.4137  0.1889 -0.0925
 5051SOL     OW 5531   1.815   5.295   5.256 -0.3379  0.5874 -0.1993
 5052SOL     OW 5532   0.559   6.340   8.616  0.2463 -0.1777 -0.1857
 5053SOL     OW 5533   7.729   7.315  11.912 -0.0486 -0.1613 -0.5204
 5054SOL     OW 5534   8.848   0.987   1.624 -0.6173 -0.2326 -0.3864
 5055SOL     OW 5535   6.808   1.604   3.926  0.1217  0.7333  0.0494
 5056SOL     OW 5536   9.805   0.537   9.398 -0.1370  0.2766  0.0463
 5057SOL     OW 5537   8.947   7.326  12.429  0.2722  0.4872 -0.1950
 5058SOL     OW 5538   6.274   8.036   1.810  0.3401 -0.0157  0.2514
 5059SOL     OW 5539   0.800   8.032   5.436 -0.1649 -0.0765  0.2069
 5060SOL     OW 5540   7.922   0.884   2.046 -0.6692  0.5535 -0.0933
 5061SOL     OW 5541   8.352   2.337   8.032 -0.2444  0.4169 -0.1213
 5062SOL     OW 5542   3.751   5.243  15.987 -0.0342 -0.4256 -0.0507
 5063SOL     OW 5543   2.459   1.760   3.184 -0.5403 -0.9098 -0.2822
 5064SOL     OW 5544   3.026   5.634   5.147  0.4603 -0.0600  0.1450
 5065SOL     OW 5545   5.396   4.818   3.426  0.3050  0.2128 -0.4884
 5066SOL     OW 5546   3.863   5.228  19.590  0.0053  0.0979  0.6318
 5067SOL     OW 5547   7.913   0.209  14.847  0.4123 -0.3085  0.1910
 5068SOL     OW 5548   2.095   0.387   2.701 -0.4884  0.0650 -0.2493
 5069SOL     OW 5549   9.363   1.126   3.829  0.3223 -0.0747 -0.1367
 5070SOL     OW 5550   1.614   1.149  18.699  0.4097  0.4297 -0.0084
 5071SOL     OW 5551   2.284   9.810   5.487  0.4572 -0.8468  0.5165
 5072SOL     OW 5552   8.615   6.759  16.015 -0.0578  0.1639 -0.1614
 5073SOL     OW 5553   0.876   7.685   7.437 -0.1521 -0.2834 -0.3263
 5074SOL     OW 5554   5.304   7.940  17.636 -0.7447 -0.2837  0.2340
 5075SOL     OW 5555   7.714   3.124  14.096 -0.1129 -0.1118  0.6135
 5076SOL     OW 5556   5.034   0.773  16.348 -0.4699  0.6785 -0.4660
 5077SOL     OW 5557   3.455   2.074   4.604  0.1013  0.0835 -0.1112
 5078SOL     OW 5558   2.757   9.432  13.981 -0.0609 -0.3720 -0.3399
 5079SOL     OW 5559   2.815   2.059   9.130 -0.0514 -0.2631  0.1802
 5080SOL     OW 5560   4.275   3.146  18.550  0.2634 -0.1072  0.6684
 5081SOL     OW 5561   2.742   5.675  13.753 -0.4512  0.2733 -0.6673
 5082SOL     OW 5562   4.477   0.474   1.384 -0.1182 -0.4115 -0.0683
 5083SOL     OW 5563   7.771   1.574   6.930 -0.8974 -0.1389  0.1437
 5084SOL     OW 5564   4.215   8.395   2.938 -0.6665 -0.1951 -0.1804
 5085SOL     OW 5565   1.081   5.128   6.761  0.5495  0.2821 -0.3866
 5086SOL     OW 5566   9.393   4.296   1.580 -0.2277  0.0907  1.0578
 5087SOL     OW 5567   1.471   6.100   9.394  0.4608  0.1449 -0.2998
 5088SOL     OW 5568   3.256   6.295  12.863 -0.3005 -1.1949 -0.4867
 5089SOL     OW 5569   6.653   8.375  17.559  1.2045  0.3045 -0.2819
 5090SOL     OW 5570   6.954   7.347   8.976  0.6312 -0.1320 -0.2404
 5091SOL     OW 5571   5.077   6.585   8.396  0.7465 -0.3457  0.0567
 5092SOL     OW 5572   2.950   1.398   2.910 -0.3057  0.5164  0.1947
 5093SOL     OW 5573   7.800   4.755   2.824 -0.1954  0.2257 -0.1766
 5094SOL     OW 5574   2.441   8.877   5.344  0.3438 -0.6135 -0.6292
 5095SOL     OW 5575   8.807   6.462   5.057 -0.0812 -0.5594 -0.2429
 5096SOL     OW 5576   6.243   3.495  18.818  0.3586 -0.0532 -0.2666
 5097SOL     OW 5577   0.247   3.153   2.105  0.3818  0.3999 -0.1055
 5098SOL     OW 5578   9.725   0.741  19.303  0.2495  0.0074 -0.4472
 5099SOL     OW 5579   0.292   9.563  18.687  0.0067  0.3413  0.3859
 5100SOL     OW 5580   3.684   8.580   6.362  0.2629 -0.2666 -0.3165
 5101SOL     OW 5581   5.232   2.592  14.352 -0.1684 -0.1267 -0.3552
 5102SOL     OW 5582   6.839   1.616   9.986 -0.5617  0.0935 -0.6281
 5103SOL     OW 5583   8.083   1.378  12.624  0.0386  0.6633 -0.1787
 5104SOL     OW 5584   4.813   2.477  10.782 -0.3361  0.1282  0.1166
 5105SOL     OW 5585   8.374   7.103   1.539  0.6668 -0.2252 -0.0424
 5106SOL     OW 5586   0.083   0.104  15.133 -0.0983 -0.3190  0.6761
 5107SOL     OW 5587   2.818   8.657  14.065 -0.1735 -0.3995 -0.0583
 5108SOL     OW 5588   3.546   9.069   9.437 -0.4656  0.0064 -0.5467
 5109SOL     OW 5589   2.489   8.608  11.348 -0.4371  0.4105 -0.3369
 5110SOL     OW 5590   6.796   4.907  12.654 -0.1742 -0.2752  0.7762
 5111SOL     OW 5591   3.993   7.031  16.228  0.4226 -0.1910 -0.4015
 5112SOL     OW 5592   0.013   1.923   7.147 -0.1848 -0.2499 -0.1164
 5113SOL     OW 5593   4.489   0.447   7.443 -0.9012  0.1039 -0.2708
 5114SOL     OW 5594   8.977   9.808  18.884  0.5064  0.2352  0.0640
 5115SOL     OW 5595   0.294   8.995   0.839  0.2618 -0.2262  0.1745
 5116SOL     OW 5596   1.941   3.389   7.118 -0.8515  0.3758 -0.0256
 5117SOL     OW 5597   8.927   2.940   4.606  0.2420 -0.3083  0.4765
 5118SOL     OW 5598   9.647   1.151  12.225 -0.2862  0.2923  0.1851
 5119SOL     OW 5599   1.553   4.078   7.474 -0.3144 -0.3040 -0.3297
 5120SOL     OW 5600   9.238   8.579  15.304  0.2334  0.1089 -0.0755
 5121SOL     OW 5601   5.571   1.003   0.367 -0.2690 -0.3562  0.1955
 5122SOL     OW 5602   0.717   2.562  17.932 -0.0292  0.2122 -0.1424
 5123SOL     OW 5603   8.154   6.180  11.780  0.4613  0.4910 -0.0019
 5124SOL     OW 5604   0.715   4.366  12.460 -0.5396  0.1281 -0.6396
 5125SOL     OW 5605   3.224   7.610  15.635  0.1593 -0.0855 -0.3791
 5126SOL     OW 5606   0.669   8.200   3.973 -0.6535 -0.1969 -0.8288
 5127SOL     OW 5607   0.644   8.042  13.314 -0.0785 -0.1804  0.2621
 5128SOL     OW 5608   1.735   3.968  15.738  0.2384  0.1701 -0.0826
 5129SOL     OW 5609   4.900   1.865   9.752  0.0138 -0.2553 -0.2144
 5130SOL     OW 5610   1.984   4.078  14.321 -1.1191  0.8520  0.5005
 5131SOL     OW 5611   1.488   7.060  16.123 -0.0525 -0.4154 -0.6851
 5132SOL     OW 5612   7.943   9.133   7.399 -0.6318 -0.5786 -0.3422
 5133SOL     OW 5613   7.033   0.633  12.206 -0.5697 -0.3952  0.2008
 5134SOL     OW 5614   5.498   1.510  10.948  0.5707  0.4404 -0.0405
 5135SOL     OW 5615   3.275   2.842  14.357 -0.2225 -0.3936  0.0843
 5136SOL     OW 5616   3.296   6.973   2.226 -0.0956 -0.7098 -0.0616
 5137SOL     OW 5617   2.969   3.136   5.335 -0.0208 -0.2457 -0.1083
 5138SOL     OW 5618   9.432   9.465  19.129 -0.1454  0.0011  0.3035
 5139SOL     OW 5619   0.624   0.980   6.374 -0.1198  0.2676  0.2544
 5140SOL     OW 5620   1.520   7.702  18.551  0.2874  0.0972 -0.4099
 5141SOL     OW 5621   1.894   5.745   4.856  0.0118 -0.2631  0.2781
 5142SOL     OW 5622   9.813   5.004  12.098  0.0347 -0.1255 -0.1704
 5143SOL     OW 5623   2.303   0.514   6.019  0.1133  0.4414 -0.2537
 5144SOL     OW 5624   5.741   4.880   7.072 -0.1097 -0.2294 -0.5567
 5145SOL     OW 5625   4.724   8.012   0.703  0.6164  0.0771 -0.4030
 5146SOL     OW 5626   2.162   8.339   1.742 -0.1454 -0.0917 -0.3004
 5147SOL     OW 5627   5.269   8.482  13.212 -0.0655 -0.2185  0.2585
 5148SOL     OW 5628   0.118   3.225  18.810  0.5554 -0.7085  0.1920
 5149SOL     OW 5629   3.050   2.790   4.001  0.3479 -1.0681 -0.4881
 5150SOL     OW 5630   8.487   1.693  14.686 -0.3870  0.1701 -0.2998
 5151SOL     OW 5631   6.398   5.327   7.491 -0.1882 -0.5390  0.8014
 5152SOL     OW 5632   6.437   0.666  11.934  0.5498 -0.2911 -0.1268
 5153SOL     OW 5633   6.017   8.181  17.977  0.1969  0.3529  0.3159
 5154SOL     OW 5634   3.220   2.805   0.945  0.1657  0.2324  0.5082
 5155SOL     OW 5635   1.022   2.472  17.973 -0.3395 -0.1103  0.1648
 5156SOL     OW 5636   5.309   9.377  12.250 -0.2008  0.3604  0.0646
 5157SOL     OW 5637   0.410   6.624  15.195  0.1613  0.2266 -0.4968
 5158SOL     OW 5638   4.865   4.865  12.445  0.0643  0.4051  0.0639
 5159SOL     OW 5639   8.851   2.499  10.792 -0.4836  0.1363 -0.1637
 5160SOL     OW 5640   4.078   1.094   5.886 -0.3779 -0.3232  0.9972
 5161SOL     OW 5641   0.865   5.407  19.065  0.2214  0.4697  0.4954
 5162SOL     OW 5642   6.019   4.502   9.254 -0.0441  0.2583 -0.0158
 5163SOL     OW 5643   2.800   3.013  19.214  0.3326 -0.4584  0.0645
 5164SOL     OW 5644   3.940   2.194  13.168 -0.1944  0.0138 -0.1834
 5165SOL     OW 5645   2.666   1.903   0.999 -0.3333  0.2585 -0.2135
 5166SOL     OW 5646   8.005   4.447   9.692  0.3934 -0.1520 -0.0819
 5167SOL     OW 5647   1.276   2.425  19.549 -0.1474 -0.4717 -0.0041
 5168SOL     OW 5648   9.181   4.668   7.260 -0.5272  0.0520 -0.4272
 5169SOL     OW 5649   9.509   2.755  11.901 -0.1804 -1.0071 -0.5354
 5170SOL     OW 5650   8.327   0.717   9.899 -0.2730  0.0188  0.3359
 5171SOL     OW 5651   2.264   2.246  12.491  0.2395  0.3449 -0.7158
 5172SOL     OW 5652   3.197   1.482  16.883 -0.0526 -0.0815  0.0109
 5173SOL     OW 5653   1.756   9.307  10.287  0.2727  0.0826 -0.2098
 5174SOL     OW 5654   3.496   7.044   8.445  0.0454  0.2947 -0.3128
 5175SOL     OW 5655   4.977   6.308  15.877  0.2672 -0.1125 -0.2499
 5176SOL     OW 5656   8.084   0.413  17.260  0.9830 -0.0171  0.1416
 5177SOL     OW 5657   3.696   0.047   1.428  0.1003 -0.0082 -0.2777
 5178SOL     OW 5658   0.224   0.641  15.119  0.6689  0.2461 -0.3616
 5179SOL     OW 5659   3.013   4.269   0.389  0.6725  0.1092 -0.0917
 5180SOL     OW 5660   7.371   8.124  14.362  0.2028 -0.4398  0.0142
 5181SOL     OW 5661   2.074   6.657  10.057  0.0489  0.3796  0.0199
 5182SOL     OW 5662   9.081   0.371  15.112  0.0674 -0.3892 -0.1807
 5183SOL     OW 5663   3.370   4.156   2.296  0.9652 -0.1566  0.5879
 5184SOL     OW 5664   3.930   8.160   7.971 -0.6171 -0.3259 -0.0853
 5185SOL     OW 5665   5.478   8.537  13.648  0.5760  0.2487  0.0578
 5186SOL     OW 5666   1.600   1.918   1.087 -0.1465  0.3495  0.2861
 5187SOL     OW 5667   2.728   7.491  12.471 -0.0027 -0.1079  0.3763
 5188SOL     OW 5668   5.448   2.060   4.123  0.4184 -0.6693 -0.2510
 5189SOL     OW 5669   9.204   0.964  19.077  0.6948 -0.4192  0.1002
 5190SOL     OW 5670   6.952   1.387   7.606 -0.3992  0.4752 -0.3034
 5191SOL     OW 5671   1.886   3.658  12.524  0.6880  0.3663 -0.2066
 5192SOL     OW 5672   5.520   7.861  14.358 -0.2429 -0.1910  0.2067
 5193SOL     OW 5673   2.475   7.284  10.443 -1.0163  0.0752 -0.6023
 5194SOL     OW 5674   4.565   5.065  16.934 -0.7026  0.6747 -0.2133
 5195SOL     OW 5675   4.334   3.753   7.209 -0.0107  0.3880 -0.4311
 5196SOL     OW 5676   2.537   5.454   4.457 -0.1198 -0.4884  0.8805
 5197SOL     OW 5677   5.178   8.080   2.786 -0.1187 -0.3413 -1.1175
 5198SOL     OW 5678   1.782   7.935  13.538 -0.4361 -0.1646 -0.0679
 5199SOL     OW 5679   8.212   5.590   4.591  0.4358  0.0835  0.5335
 5200SOL     OW 5680   0.346   8.620  15.848 -0.0255  0.0106 -0.1622
 5201SOL     OW 5681   6.254   2.540   7.724  0.2207 -0.6819 -0.2073
 5202SOL     OW 5682   6.283   4.603   6.197 -0.3548  0.0834 -0.6043
 5203SOL     OW 5683   6.472   2.309  15.640 -0.0044  0.1332 -0.2278
 5204SOL     OW 5684   7.339   0.286  15.638 -0.2479 -0.0835  0.3694
 5205SOL     OW 5685   4.187   2.491  16.722  0.3317  0.2352  0.0394
 5206SOL     OW 5686   3.226   4.386  15.144  0.3230  0.5462  0.4689
 5207SOL     OW 5687   0.810   6.140   8.258 -0.4677 -0.3044 -0.0454
 5208SOL     OW 5688   0.123   1.343   3.648 -0.6559 -0.9222 -0.2797
 5209SOL     OW 5689   4.810   0.303  12.495  0.0616  0.3780  0.1396
 5210SOL     OW 5690   3.656   1.691  18.993  0.0237  0.6682  0.2261
 5211SOL     OW 5691   1.888   1.112  15.089  0.1186  0.1773 -0.1523
 5212SOL     OW 5692   6.668   3.332   5.137 -0.2066 -0.3263 -0.3901
 5213SOL     OW 5693   8.180   2.298  12.394  0.3556  0.0473  0.3315
 5214SOL     OW 5694   0.364   1.330   9.761 -0.3952 -0.2914 -0.2746
 5215SOL     OW 5695   2.886   2.129  12.779 -0.8603 -0.3660  0.0667
 5216SOL     OW 5696   7.871   9.435   8.575  0.0189 -0.1077 -0.0013
 5217SOL     OW 5697   5.675   1.540   6.341  0.6739  0.0830  0.4158
 5218SOL     OW 5698   4.264   9.405  15.709  0.6109 -0.5329 -0.3866
 5219SOL     OW 5699   0.149   8.109  12.979 -0.6104  0.3214 -0.0786
 5220SOL     OW 5700   7.754   1.285   1.815  0.2939 -0.0806  0.0665
 5221SOL     OW 5701   7.798   8.704   1.120 -0.0333  0.3437  0.1481
 5222SOL     OW 5702   9.289   5.268   1.390 -0.2000  0.1897 -0.2123
 5223SOL     OW 5703   8.153   5.943  19.706 -0.2973  0.1601  0.0432
 5224SOL     OW 5704   7.662   5.282   0.889 -0.5757  0.1772 -0.2242
 5225SOL     OW 5705   7.163   6.844   5.503 -0.0799 -0.0875  0.5635
 5226SOL     OW 5706   6.819   7.666   1.351  0.1975  0.0807  0.2902
 5227SOL     OW 5707   0.933   7.728   8.515 -0.1359  0.1592  0.1443
 5228SOL     OW 5708   5.477   6.781   9.154 -0.1225  0.3865  0.1318
 5229SOL     OW 5709   8.817   5.669   0.342  0.5162  0.0356  0.1794
 5230SOL     OW 5710   8.515   6.903   6.084 -0.2791  0.2492 -0.1061
 5231SOL     OW 5711   6.560   0.769   6.742  0.0138 -0.0276 -0.0821
 5232SOL     OW 5712   3.921   8.348  17.179 -0.0587 -0.5578 -0.7248
 5233SOL     OW 5713   2.845   1.005   6.471  0.2914  0.0614  0.1519
 5234SOL     OW 5714   3.663   3.881   9.749 -0.0428 -0.3527  0.0264
 5235SOL     OW 5715   4.497   1.057   4.763  0.0701  0.6157  0.4788
 5236SOL     OW 5716   4.672   5.874  17.617  0.5474 -0.4507  0.2649
 5237SOL     OW 5717   2.291   3.262   8.279  0.0243 -0.1769 -0.3308
 5238SOL     OW 5718   1.135   5.660  19.037 -0.3073  0.4212  0.1170
 5239SOL     OW 5719   8.605   0.729  19.058 -0.7420  0.1750  0.1115
 5240SOL     OW 5720   8.134   4.014  13.143 -0.3089 -0.4875  0.1813
 5241SOL     OW 5721   6.868   9.844  18.032 -0.0738  0.3443 -0.3002
 5242SOL     OW 5722   1.829   8.170   7.312  0.2387  0.3664 -0.3203
 5243SOL     OW 5723   2.386   6.999   5.878 -0.2362 -0.0415 -0.4015
 5244SOL     OW 5724   6.861   7.295  12.201 -0.4307 -0.5627  0.0114
 5245SOL     OW 5725   3.622   7.810  13.416  0.3914 -0.4052 -0.7091
 5246SOL     OW 5726   4.386   0.861   6.360 -0.8093 -0.5689 -0.7079
 5247SOL     OW 5727   4.109   7.618  19.603 -0.0577 -0.3600  0.5632
 5248SOL     OW 5728   7.442   0.586  10.661  0.3497 -0.1138  0.2487
 5249SOL     OW 5729   4.737   8.059  17.300 -0.1330  0.2362 -0.0087
 5250SOL     OW 5730   5.969   0.712  11.741 -0.6011 -0.7258  0.1153
 5251SOL     OW 5731   8.164   5.614  14.863  0.0482 -0.2996  0.0184
 5252SOL     OW 5732   3.462   0.678   7.068  0.1291 -0.3342  0.3844
 5253SOL     OW 5733   1.138   0.562   2.881  0.0869 -0.5860 -0.2808
 5254SOL     OW 5734   2.887   1.273   9.333  0.1685  0.4388 -0.0917
 5255SOL     OW 5735   5.193   3.202   9.704  0.5504 -0.1299  0.7761
 5256SOL     OW 5736   7.263   8.019   9.703  0.2189  0.2170 -0.0078
 5257SOL     OW 5737   0.927   0.449  10.753 -0.0908 -0.1119 -0.4883
 5258SOL     OW 5738   2.381   2.494   8.019 -0.0864 -0.2302 -0.0555
 5259SOL     OW 5739   6.656   2.794   2.413  0.5810 -0.0564 -0.3451
 5260SOL     OW 5740   8.978   7.723   3.645  0.2536  0.2355 -0.2855
 5261SOL     OW 5741   4.778   6.877  11.685  0.1483  0.0882  0.9263
 5262SOL     OW 5742   0.265   7.331   7.476 -0.2021 -0.0171  0.0884
 5263SOL     OW 5743   2.452   2.605  13.766  0.1948  0.4323 -0.0442
 5264SOL     OW 5744   2.051   0.732   4.317 -0.0061 -0.6096 -0.4796
 5265SOL     OW 5745   6.246   0.325   9.940  0.7560  0.0272 -0.0347
 5266SOL     OW 5746   5.099   2.220   6.827  0.2835  0.4349  0.2010
 5267SOL     OW 5747   3.003   9.874  15.442  0.1143  0.5488 -0.0365
 5268SOL     OW 5748   0.377   9.315   9.286  0.0256  0.5648 -0.0380
 5269SOL     OW 5749   7.981   9.775  14.824  0.2823  0.3682 -0.3965
 5270SOL     OW 5750   4.528   4.611   8.966  0.1895 -0.1448 -0.2297
 5271SOL     OW 5751   4.860   1.697  10.429 -0.1899  0.0764  0.7109
 5272SOL     OW 5752   2.744   8.986  12.974  0.0407  0.2181 -0.2962
 5273SOL     OW 5753   0.085   5.573  10.178  0.2888  0.0026  0.6210
 5274SOL     OW 5754   3.995   7.346  19.491  0.3391  0.0954 -0.2855
 5275SOL     OW 5755   8.289   6.964  11.129 -0.3264  0.6032  0.6270
 5276SOL     OW 5756   7.360   3.006  16.907 -0.1760  0.1180  0.2023
 5277SOL     OW 5757   7.355   4.185   9.719 -0.0846  0.0715  0.2689
 5278SOL     OW 5758   5.551   0.203  16.929  0.0280  0.5223  0.5491
 5279SOL     OW 5759   2.956   7.377  10.051 -0.0030  0.3524  0.6527
 5280SOL     OW 5760   1.540   5.823   9.663 -0.1382  0.8626 -0.2175
 5281SOL     OW 5761   1.302   6.258   4.365  0.2711 -0.3926  0.1215
 5282SOL     OW 5762   7.481   8.130  17.858  0.3894 -0.0356 -0.5595
 5283SOL     OW 5763   7.702   4.536   8.356  0.1547  0.8168 -0.4569
 5284SOL     OW 5764   9.073   6.656  10.732 -0.0668  0.3099 -0.0404
 5285SOL     OW 5765   6.155   5.815   6.799 -0.0715  0.0967 -0.0304
 5286SOL     OW 5766   1.715   8.568   3.157  0.1553  0.0400 -0.1852
 5287SOL     OW 5767   0.083   1.352   9.997  0.6599  0.2731 -0.7136
 5288SOL     OW 5768   4.452   9.088  19.880 -0.5039  0.0137  0.3776
 5289SOL     OW 5769   4.328   2.284  11.500 -0.1567 -0.3052  0.3610
 5290SOL     OW 5770   5.068   9.102  11.565  0.2302 -0.3651 -0.3249
 5291SOL     OW 5771   0.686   1.112   5.295  0.0432 -0.8910  0.2236
 5292SOL     OW 5772   6.181   6.730  14.932  0.5874  0.4561 -0.2220
 5293SOL     OW 5773   6.388   6.970  12.957  0.0646 -1.2390 -0.0771
 5294SOL     OW 5774   5.746   7.602   2.386  0.2893 -0.3668 -0.0765
 5295SOL     OW 5775   5.140   6.715  13.442 -0.6469 -0.1483 -0.2039
 5296SOL     OW 5776   6.977   1.765   0.374 -0.2733 -0.2937 -0.0035
 5297SOL     OW 5777   9.675   6.517   2.084  0.0965  0.0287 -0.1492
 5298SOL     OW 5778   2.047   7.316   2.907  1.0286 -0.0948 -0.3636
 5299SOL     OW 5779   2.111   2.993   7.764 -0.2372 -0.5269 -0.0113
 5300SOL     OW 5780   1.731   6.014  15.323  0.1242 -0.2873 -0.3342
 5301SOL     OW 5781   1.625   6.905   1.177  0.4452  0.4417  0.3262
 5302SOL     OW 5782   5.661   3.380  10.438  0.1306 -0.2499 -0.2767
 5303SOL     OW 5783   0.812   4.879  17.671 -0.6800 -0.1912 -0.2894
 5304SOL     OW 5784   6.086   7.451  19.848 -0.1147  0.7650  0.4166
 5305SOL     OW 5785   4.698   6.836   6.101  0.1699  0.1570 -0.0399
 5306SOL     OW 5786   3.301   2.598   2.783  0.3014  0.1603  0.2327
 5307SOL     OW 5787   0.762   1.167   9.703 -0.4910 -0.2403  0.3010
 5308SOL     OW 5788   2.637   7.470  17.778 -0.0245  0.0843  0.0901
 5309SOL     OW 5789   2.220   1.325  13.508 -0.0416 -0.6213  0.0445
 5310SOL     OW 5790   9.110   5.551   1.832  0.2523  0.0366  0.7543
 5311SOL     OW 5791   0.099   8.686  13.649  0.1799  0.7296  0.1465
 5312SOL     OW 5792   4.899   7.383  19.349 -0.1203 -0.4737 -0.3326
 5313SOL     OW 5793   8.070   3.376   6.345 -0.4320 -0.0237  0.2986
 5314SOL     OW 5794   1.497   9.181  10.492 -0.3581  0.0344  0.1743
 5315SOL     OW 5795   6.497   2.903   8.726 -0.6073 -0.0961  1.0504
 5316SOL     OW 5796   0.819   9.548   1.449 -0.1653  0.0413  0.5171
[truncated: 4,195,577 more chars]
