# Supplementary material for: Hydrodynamic Properties of Polymers Screening the Electrokinetic Flow: Insights from a Computational Study
Source: Polymers (Basel). 2019 Jun 11;11(6):1038. doi: 10.3390/polym11061038 (PMC6631430; doi:10.3390/polym11061038)
Supplement: Supplementary file 1 [file polymers-11-01038-s001.zip › Supplementary_materials/grompp.mdp]

;suitable for the GMX451 liposomes case WCA like potential 
integrator          = md;
dt                  = 0.004        ; ps !
nsteps              = 50000000;
nstcomm             = 0
nstxout             = 500000
nstvout             = 500000
nstfout             = 500000
nstlog              = 500000
nstenergy           = 500001
nstxtcout           = 50000
energygrps          = system
xtcgrps             = system
ns_type             = grid
nstlist             = 3
rlist               = 1.3

coulombtype         = PME
rcoulomb            = 1.3
epsilon_r           = 78

vdw-type            = Shift
rvdw-switch         = 0
rvdw                = 0.3367386

fourierspacing      = 0.18
pme_order           = 4
ewald_rtol          = 1e-5
ewald_geometry      = 3dc

;bonds
constraints         = all-bonds

; Berendsen temperature coupling is on in two groups
Tcoupl              = v-rescale
tc-grps             = Water_and_ions WWW WWi WWm  Poly
tau_t               = .1  .1  .1  .1   100000
ref_t               = 300 0   0   0   300

; Pressure coupling is not on
Pcoupl              = no

; Generate velocites is on at 300 K.
gen_vel             = yes   ; yes when start from scratch
gen_temp            = 300.0
gen_seed            = 17109

; Non-equilibrium MD stuff
acc_grps            = 
accelerate          = 
freezegrps          =  PE1    WWW    WWi    WWm
freezedim           =  Y Y Y   Y Y Y  Y Y Y  Y Y Y


; Electric fields       = 
E_x                 = 1  1.6e-2  1
E_y                 = 1  .00  1
E_z                 = 1  .00  1
